# Supplementary material for: Developmental RNA-Seq transcriptomics of haploid germ cells and spermatozoa uncovers novel pathways associated with teleost spermiogenesis
Source: Sci Rep. 2022 Aug 19;12:14162. doi: 10.1038/s41598-022-18422-2 (PMC9391476; doi:10.1038/s41598-022-18422-2)
Supplement: Supplementary file 2 — Supplementary Information 2. [file 41598_2022_18422_MOESM2_ESM.xlsx]

## Sheet: Table S1
Table S1. Upregulated genes in SPZEJ potentially involved in transcription, translation and chromatin organization
Name	Annotation	Sequence ID	log2FoldChange	P adj	Functional group
mafb	MAF bZIP transcription factor B	XM_030420192.1	10.6918	1.93072e-18	Transcription factor
jund	transcription factor jun-D-like	XM_030401543.1	9.18268	2.83239e-12	Transcription factor
snai1	Protein snail homolog Sna	XM_030421979.1	8.57629	6.0061e-09	Transcription factor
nfil3	nuclear factor interleukin-3-regulated protein-like	XM_030440097.1	8.40277	4.69275e-23	Transcription factor
h2a.2.2	late histone H2A.2.2	XM_030443966.1	8.3031	0.000105376	Histones and histone modifications
foxp3	forkhead box P3	MF175231.1	8.19056	8.32698e-10	Transcription factor
snapc1	snRNA-activating complex subunit 1	XM_030395781.1	8.17838	3.02744e-07	Transcription regulation
zbtb18	zinc finger and BTB domain-containing 18	XM_030443733.1	8.00459	1.53794e-08	Transcription regulation
zeb2	zinc finger E-box-binding homeobox 2	XM_030429523.1	7.96724	1.43111e-24	Transcription factor
snai2	zinc finger SNAI2	XM_030401783.1	7.95529	2.66642e-08	Transcription factor
sall3	spalt like transcription factor 3	XM_030394725.1	7.95379	8.13278e-19	Transcription factor
klf7	Krueppel-like factor 7	XM_030428549.1	7.66536	3.24726e-12	Transcription factor
sox3	transcription factor Sox-3	XM_030397121.1	7.6306	3.19333e-05	Transcription factor
cux2	homeobox cut-like 2 isoform X2	XM_030417316.1	7.49278	3.2183e-06	transcription factor
gata2	GATA-binding factor 2-like isoform X2	XM_030421523.1	7.3243	4.26031e-07	Transcription factor
znf703	zinc finger 703	XM_030418374.1	7.07491	1.12251e-05	Transcription regulation
ikzf2	zinc finger Helios-like	XM_030429315.1	7.04349	5.90262e-13	Transcription factor
elk3	ETS domain-containing Elk-3-like	XM_030439838.1	6.89412	6.74119e-11	Transcription factor
helz2	helicase with zinc finger domain 2 isoform X1	XM_030420767.1	6.87455	1.35875e-14	Helicase activity
smad7	SMAD family member 7	XM_030435945.1	6.86742	3.22928e-06	Transcription factor
irf4	interferon regulatory factor 4	XM_030433529.1	6.82642	0.000504035	Transcription factor
bhlhe23	class E basic helix-loop-helix 23	XM_030421704.1	6.78889	0.000966286	transcription regulation
id4	DNA-binding inhibitor ID-4-like	XM_030394648.1	6.73394	3.96443e-11	Transcription factor
cdx4	Homeobox CDX-4	XM_030397056.1	6.73115	0.00151802	transcription regulation
bach1	transcription regulator BACH1-like	XM_030439125.1	6.71857	3.82289e-17	Transcription factor
smad6	mothers against decapentaplegic homolog 6-like	XM_030413302.1	6.67386	4.23561e-06	Transcription factor
rcor3	REST corepressor 3 isoform X1	XM_030410879.1	6.64088	3.68161e-06	Transcription factor
hlx	H2.0-like homeobox protein isoform X1	XM_030404462.1	6.61341	1.5704e-13	transcription factor
nf7b	nuclear factor 7, brain-like	LR537143.1	6.52839	0.000204309	Transcription factor
sebox	homeobox protein SEBOX-like, partial	XM_030442218.1	6.48966	3.3453e-07	Transcription factor
egr1	early growth response 1	XM_030396900.1	6.45582	1.57125e-09	transcription regulation
msx1	homeobox MSX-1	XM_030418903.1	6.37771	0.000170174	Transcription factor
junb	transcription factor jun-B-like	XM_030408924.1	6.35102	7.00354e-13	Transcription factor
tcf15	transcription factor 15	XM_030422168.1	6.3282	3.97949e-05	Transcription factor
bahcc1	BAH and coiled-coil domain-containing 1	XM_030400161.1	6.30313	0.000995425	chromatin binding
gbx1	homeobox GBX-1	XM_030401971.1	6.27191	0.000819605	Transcription factor
id3b	DNA-binding inhibitor ID-3-B	XM_030392408.1	6.24754	0.000561615	transcription regulation
dhx32	pre-mRNA-splicing factor ATP-dependent RNA helicase DHX32	XM_030400197.1	6.152	5.54807e-05	Helicase activity
nfe2l2	nuclear factor erythroid 2-related factor 2	XM_030427725.1	6.1498	3.49802e-14	Transcription factor
pcgf5	polycomb group RING finger 5	XM_030440907.1	6.13997	0.000255382	transcription regulation
ovol1	transcription factor Ovo-like 1	XM_030432073.1	6.10466	0.00125956	Transcription factor
zbed4	zinc finger BED domain-containing 4-like	XM_030421799.1	6.1015	0.000688594	Transcription regulation
h2b.l4	late histone H2B.L4-like	XM_030401963.1	6.09706	1.6283e-05	Histones and histone modifications
dnmt3b	DNA (cytosine-5)-methyltransferase 3B-like isoform X1	XM_030423894.1	6.07556	6.44e-11	DNA methylation
nfe2	transcription factor NF-E2 45 kDa subunit isoform X1	XM_030424184.1	6.06253	9.59681e-17	Transcription factor
foxg1	forkhead box G1-like	XM_030438536.1	6.03531	0.00705021	transcription factor
tfec	transcription factor EC isoform X4	XM_030439291.1	6.02858	0.000346534	Transcription factor
zbtb47	zinc finger and BTB domain-containing 47	XM_030397492.1	6.02521	0.00123612	Transcription regulation
fli1	Friend leukemia integration 1 transcription factor-like isoform X1	XM_030394665.1	5.9977	4.94725e-18	Transcription factor
foxc1	forkhead box C1-A-like	XM_030433528.1	5.99508	0.00954789	transcription factor
tet2	methylcytosine dioxygenase TET2	XM_030412554.1	5.98776	2.25502e-10	Transcription regulation
irf8	interferon regulatory factor 8	XM_030413351.1	5.96016	9.24376e-18	Transcription factor
maf	transcription factor Maf-like	XM_030414557.1	5.94443	3.83121e-05	Transcription factor
bhlhe40	class E basic helix-loop-helix 40-like	XM_030421034.1	5.91569	4.68447e-13	Transcription factor
figla	factor in the germline alpha	XM_030415673.1	5.90743	2.00733e-06	transcription factor
sall1	spalt like transcription factor 1	XM_030415216.1	5.8969	0.000191396	Transcription factor
pdx1	pancreatic and duodenal homeobox 1	XM_030398444.1	5.87462	4.97028e-05	transcription regulation
znf768	zinc finger protein 768-like	XM_030437127.1	5.84162	1.07089e-11	transcription regulation
hoxd9	homeobox Hox-D9	XM_030427561.1	5.83725	0.00239365	transcription factor
tbx2	T-box transcription factor TBX2 isoform X2	XM_030407178.1	5.7678	4.12798e-08	Transcription factor
homez	homeobox and leucine zipper Homez	XM_030402777.1	5.75523	4.03486e-13	Transcription factor
pou5f1	POU domain, class 5, transcription factor 1-like	XM_030436800.1	5.7135	1.08123e-10	Transcription factor
cebpa	CCAAT enhancer-binding alpha	XM_030415603.1	5.69659	1.00956e-05	Transcription factor
neurod1	Neurogenic differentiation factor 1	XM_030429258.1	5.67118	0.0069365	transcription regulation
bcl11a	B-cell lymphoma leukemia 11A-like	XM_030431357.1	5.65704	4.31382e-08	Transcription factor
ash1l	histone-lysine N-methyltransferase ASH1L	XM_030393179.1	5.65029	3.12312e-07	Histones and histone modifications
zbtb16	zinc finger and BTB domain-containing 16	XM_030437911.1	5.63042	2.74833e-05	Transcription regulation
znf883	zinc finger 883-like	XM_030431732.1	5.57091	0.00156835	Transcription regulation
cbfa2t3	CBFA2T3 isoform X1	XM_030414221.1	5.56645	3.50591e-08	transcription regulation
hic1	HIC ZBTB transcriptional repressor 1	XM_030441327.1	5.55072	1.33311e-15	Transcription factor
zbtb46	zinc finger and BTB domain-containing 46	XM_030423207.1	5.54549	0.00598409	Transcription regulation
zup1	zinc finger-containing ubiquitin peptidase 1	XM_030394113.1	5.48671	0.00941878	Transcription regulation
znf219	zinc finger protein 219	XM_030430450.1	5.48011	5.98551e-05	Transcription regulation
tfeb	transcription factor EB-like isoform X1	XM_030420811.1	5.44951	1.91951e-12	Transcription factor
cbfb	core-binding factor subunit beta	XM_030426346.1	5.44299	6.31456e-18	Transcription regulation
ctdspl	CTD small phosphatase 1	XM_030398666.1	5.41739	7.2448e-08	Transcription regulation
lpxn	leupaxin	XM_030432326.1	5.39817	2.63775e-13	transcription regulation
hmg14	non-histone chromosomal protein HMG-14A-like	XM_030400658.1	5.3351	0.000499042	Histones and histone modifications
ets1	C-ets-1 isoform X3	XM_030398362.1	5.32849	1.81623e-08	Transcription factor
etv6	transcription factor ETV6-like	XM_030422605.1	5.31111	9.73988e-07	Transcription factor
gtf2ird2	general transcription factor II-I repeat domain-containing 2A	XP_045134045.1	5.28672	0.00120047	Transcription factor
foxo3	forkhead box O3	XM_030443700.1	5.27365	0.00296314	Transcription factor
cipc	CLOCK-interacting pacemaker	XM_030404076.1	5.25781	6.3553e-15	Transcription factor
tbx21	T-box transcription factor TBX21	XM_030400077.1	5.25478	0.0032324	Transcription factor
irf1	interferon regulatory factor 1	XM_030439101.1	5.25411	6.63012e-11	Transcription factor
nacc1	nucleus accumbens-associated 1	XM_030408022.1	5.25169	3.51291e-14	Transcription regulation
stat5b	signal transducer and activator of transcription 5B	XM_030406726.1	5.24245	2.30494e-12	Transcription factor
prdm13	PR domain zinc finger 13	XM_030392447.1	5.23918	0.00652062	Transcription factor
scmh1	polycomb SCMH1	XM_030415343.1	5.23571	2.85651e-06	Chromatin binding
cebpb	CCAAT enhancer-binding beta	XM_030424045.1	5.1912	6.40279e-10	Transcription factor
etv4	ETS translocation variant 4	XM_030401333.1	5.1736	1.15801e-05	Transcription factor
klf13	Krueppel-like factor 13	XM_030425605.1	5.17144	1.10773e-12	Transcription factor
klf6	Krueppel-like factor 6	XM_030398722.1	5.1591	3.21653e-10	Transcription factor
znfx1	NFX1-type zinc finger-containing 1	XM_030419735.1	5.13873	1.02605e-13	Transcription factor
tbx21	T-box transcription factor TBX21	XM_030400077.1	5.12488	7.93386e-08	Transcription factor
h2a1	histone H2A-like	XM_030438849.1	5.09926	6.84588e-09	Histones and histone modifications
egr3	early growth response 3	XM_030415857.1	5.09723	1.04044e-08	transcription regulation
klf2	Krueppel-like factor 2	XM_030432217.1	5.05537	2.0438e-06	Transcription factor
sox4	transcription factor Sox-4	XM_030412647.1	5.04267	5.84783e-08	Transcription factor
runx3	runt-related transcription factor 3	XM_030391769.1	4.99746	2.83256e-12	Transcription factor
cpeb1	cytoplasmic polyadenylation element-binding 1	XM_030415262.1	4.99713	2.91683e-05	RNA binding
klf12	Krueppel-like factor 12	XM_030427743.1	4.99128	0.000106708	Transcription factor
foxo1	forkhead box O1-A-like	XM_030437930.1	4.95059	4.3128e-07	Transcription factor
arid5b	AT-rich interactive domain-containing 5B	XM_030441783.1	4.94383	0.00022288	transcription regulation
l3mbtl4	lethal(3)malignant brain tumor 4 isoform X1	XM_030398009.1	4.89386	1.1831e-08	Chromatin binding
lbh	LBH regulator of WNT signaling pathway	XM_030391715.1	4.89109	2.02259e-11	Transcription regulation
ahrr	Aryl hydrocarbon receptor repressor	XM_030399052.1	4.88693	7.60811e-07	Transcription factor
tet3	methylcytosine dioxygenase TET3 isoform X3	XM_030418394.1	4.88223	5.54514e-16	Transcription regulation
tbx1	T-box transcription factor TBX1 isoform X1	XM_030415812.1	4.87516	2.14517e-05	Transcription factor
nfatc2	nuclear factor of activated T-cells, cytoplasmic 2 isoform X2	XM_030421358.1	4.82131	8.89452e-14	Transcription factor
cebpd	CCAAT enhancer-binding delta	XM_030402077.1	4.78071	1.86388e-08	Transcription factor
znf236	zinc finger 236-like	XM_030394553.1	4.77058	5.48514e-05	Transcription regulation
hhex	hematopoietically-expressed homeobox HHEX	XM_030399370.1	4.76775	4.21495e-11	Transcription factor
gata4	transcription factor GATA-4	XM_030404402.1	4.75851	5.06513e-05	Transcription factor
pou2f2	POU domain, class 2, transcription factor 2 isoform X3	XM_030394658.1	4.73492	2.26744e-10	Transcription factor
prdm1	PR domain zinc finger 1-like isoform X1	XM_030404482.1	4.72256	8.64089e-11	Transcription factor
tshz3	teashirt homolog 3	XM_030414565.1	4.67738	0.000192532	Transcription factor
zbtb32	zinc finger and BTB domain-containing 32	XM_030393356.1	4.6678	0.00176843	Transcription regulation
nanos1	nanos homolog 1-like	XM_030391640.1	4.66755	8.98747e-07	Translation regulation
znf395	zinc finger 395-like	XM_030415015.1	4.65713	1.87724e-05	Transcription regulation
thap6	THAP domain-containing 6-like	XM_030434920.1	4.61275	0.000111162	Transcription regulation
cbx4	E3 SUMO- ligase CBX4-like	XM_030408439.1	4.60083	2.37129e-13	Chromatin binding
egr2	E3 SUMO- ligase EGR2	XM_030399461.1	4.59558	4.90574e-05	Transcription factor
mef2c	myocyte-specific enhancer factor 2C isoform X3	XM_030417467.1	4.56335	2.62352e-07	Transcription factor
lmo4	LIM domain transcription factor LMO4-B-like	XM_030418433.1	4.55529	5.93353e-07	Transcription factor
drgx	dorsal root ganglia homeobox	XM_030441479.1	4.54088	6.15524e-05	Transcription factor
znf462	Zinc finger 462	XM_030435188.1	4.52451	1.05604e-06	Chromatin binding
plagl2	zinc finger PLAGL2	XM_030423522.1	4.48496	0.000830675	Transcription factor
zeb1	zinc finger E-box-binding homeobox 1	XM_030398675.1	4.43122	0.00534794	Transcription factor
rbms2	RNA-binding motif, single-stranded-interacting 2	XM_030422304.1	4.37771	0.00625226	Rna binding
satb1	DNA-binding SATB1-like	XM_030413115.1	4.3777	0.00247686	Transcription factor
stat1	signal transducer and activator of transcription 1-alpha beta-like isoform X1	XM_030421135.1	4.37696	1.34122e-13	Transcription factor
ncoa3	nuclear receptor coactivator 3-like	XM_030423318.1	4.35968	1.55727e-09	Nuclear hormone receptor binding
nacc2	nucleus accumbens-associated 2	XM_030435889.1	4.33756	2.06457e-05	Transcription regulation
runx1	runt-related transcription factor 1-like isoform X2	XM_030410361.1	4.32087	8.90663e-09	Transcription factor
csdc2	cold shock domain-containing C2	XM_030408863.1	4.30245	1.28702e-14	RNA binding
sall2	sal 2 isoform X1	XM_030403570.1	4.30064	3.82798e-12	Transcription factor
znf469	zinc finger 469	XM_030426217.1	4.30005	0.00374543	Transcription regulation
dnmt3a	DNA (cytosine-5)-methyltransferase 3A isoform X1	XM_030444031.1	4.30001	2.60676e-11	DNA methylation
epas1	endothelial PAS domain-containing 1	XM_030442309.1	4.29851	0.000424419	Transcription factor
runx1	runt-related transcription factor 1-like isoform X1	XM_030410359.1	4.26927	1.83639e-10	Transcription factor
arglu1	arginine and glutamate-rich 1	XM_030428148.1	4.23502	0.000194517	transcription regulation
ubtf	nucleolar transcription factor 1-A-like isoform X1	XM_030403094.1	4.23407	1.3178e-14	Transcription factor
foxp1	forkhead box P1 isoform X1	XM_030420388.1	4.22609	9.21044e-10	Transcription factor
bach2	transcription regulator BACH2 isoform X2	XM_030405127.1	4.19714	0.0037875	Transcription factor
zmiz1	zinc finger MIZ domain-containing 1-like isoform X1	XM_030442061.1	4.18927	2.58586e-06	Transcription regulation
cited3	cbp p300-interacting transactivator 3-like	XM_030412360.1	4.18918	1.23008e-05	Transcription factor
mef2b	myocyte-specific enhancer factor 2B	XM_030433099.1	4.16248	2.00395e-07	Transcription factor
snd1	staphylococcal nuclease domain-containing 1	XM_030439353.1	4.07733	3.76238e-12	RNA binding
ctdsp1	carboxy-terminal domain RNA polymerase II polypeptide A small phosphatase 1-like	XM_030428524.1	4.06269	0.0022806	Transcription regulation
mbnl1	muscleblind 1 isoform X1	XM_030402314.1	4.03735	2.11495e-15	RNA binding
ell	RNA polymerase II elongation factor ELL-like	XM_030425964.1	4.00977	0.00368309	Transcription regulation
nfix	nuclear factor 1 X-type isoform X12	XM_030408101.1	4.00956	3.57969e-09	Transcription factor
twist2	twist-related 2-like	XM_030392797.1	4.00308	3.15596e-06	Transcription factor
nfil3-5	nuclear factor, interleukin 3 regulated, member 5	XM_030423313.1	3.99897	1.03449e-08	Transcription regulation
pcgf2	Polycomb group RING finger 2	XM_030421903.1	3.99681	0.00150035	Chromatin binding
stat4	signal transducer and activator of transcription 4 isoform X1	XM_030427899.1	3.9946	1.98356e-11	Transcription factor
sox9a	Transcription factor Sox-9-A	XM_030408765.1	3.98154	0.000870674	Transcription factor
trerf1	transcriptional-regulating factor 1-like	XM_030429739.1	3.9642	0.000279653	Transcription factor
hoxb4	homeobox Hox-B4	XM_030406681.1	3.95372	0.00464482	transcription factor
akr	homeobox AKR-like	XM_030398945.1	3.95033	1.45349e-06	Transcription regulation
ezh1	histone-lysine N-methyltransferase EZH1 isoform X1	XM_030407927.1	3.94716	1.17927e-05	Histones and histone modifications
casz1	zinc finger castor homolog 1 isoform X5	XM_030423137.1	3.89548	0.00126446	Transcription regulation
gli1	Zinc finger GLI1	XM_030421518.1	3.89537	0.00047769	Transcription factor
gfi1	zinc finger Gfi-1-like	XM_030402983.1	3.86501	1.1283e-14	Transcription factor
elmsan1	ELM2 and SANT domain-containing 1-like	XM_030405907.1	3.85829	6.41386e-10	Transcription factor
creb3	CREB3 regulatory factor isoform X1	XM_030437718.1	3.84571	9.24437e-12	Transcription factor
otx5	homeobox otx5-like	XM_030438349.1	3.83117	0.000124379	Transcription factor
med13l	mediator of RNA polymerase II transcription subunit 13-like isoform X1	XM_030435679.1	3.82943	7.06141e-06	Transcription regulation
hdac4	histone deacetylase 4-like isoform X1	XM_030428137.1	3.82248	0.000130114	Histones and histone modifications
ikzf3	zinc finger Aiolos-like isoform X1	XM_030435358.1	3.81898	0.00251157	Transcription regulation
kmt2c	histone-lysine N-methyltransferase 2C-like	XM_030398008.1	3.81265	2.55054e-05	Histones and histone modifications
znf536	zinc finger 536 isoform X1	XM_030413868.1	3.77803	0.00865892	Transcription factor
id1	DNA-binding inhibitor ID-1	XM_030420015.1	3.77112	1.24912e-06	Transcription factor
ppp1r13l	protein phosphatase 1 regulatory subunit 13 like	XM_030439610.1	3.75589	1.49416e-07	Transcription regulation
ier2	immediate early response gene 2 -like	XM_030407070.1	3.70609	3.08292e-09	Transcription factor
batf	basic leucine zipper transcriptional factor ATF-like	XM_030405281.1	3.70117	0.000791679	Transcription factor
mier2	mesoderm induction early response 2-like isoform X1	XM_030434101.1	3.70012	1.04728e-09	Transcription regulation
hes7.1-b	transcription factor HES-7.1-B-like	XM_030395742.1	3.67339	0.000646665	Transcription factor
sp4	transcription factor Sp4	XM_030411384.1	3.66754	2.26027e-05	Transcription factor
chd3	chromodomain-helicase-DNA-binding 3 isoform X2	XM_030430132.1	3.63182	0.00503283	Helicase activity
kmt2ax3	histone-lysine N-methyltransferase 2A isoform X3	XM_030443352.1	3.58398	3.14407e-05	Histones and histone modifications
cars	cysteine--tRNA ligase, cytoplasmic isoform X2	XM_030413429.1	3.53785	6.14243e-09	tRNA ligases
rela	Transcription factor p65	XM_030430090.1	3.5246	1.03849e-08	Transcription factor
ncor2	nuclear receptor corepressor 2 isoform X1	XM_030417949.1	3.52197	1.86403e-09	Nuclear hormone receptor binding
nrip3	nuclear receptor-interacting 3 isoform X2	XM_030424718.1	3.51482	3.19548e-09	Transcription regulation
nupr1	nuclear protein 1	XM_030408174.1	3.49611	0.000563143	transcription regulation
bcor	BCL-6 corepressor isoform X1	XM_030428020.1	3.47253	0.00183512	Transcription regulation
gtf2h4	general transcription factor IIH subunit 4	XM_030413136.1	3.45316	1.45228e-07	Transcription factor
celf3	CUGBP Elav-like family member 3 isoform X1	XR_003983468.1	3.40412	0.00407175	Rna binding
nrip2	Nuclear receptor-interacting 2	XM_030439425.1	3.39795	1.03787e-06	Transcription regulation
nrip1	nuclear receptor-interacting 1	XM_030438372.1	3.38524	2.97949e-05	Transcription regulation
carhsp1	calcium-regulated heat-stable 1	XM_030408654.1	3.36827	0.000164209	RNA binding
hmgn3	high mobility group nucleosome-binding domain-containing 3 isoform X2	XM_030406095.1	3.36415	2.64006e-05	Chromatin binding
hivep2	transcription factor HIVEP2-like	XM_030391884.1	3.3369	0.00243691	Transcription factor
mitf	microphthalmia-associated transcription factor isoform X3	XM_030424103.1	3.3289	8.28985e-09	Transcription factor
caprin2	caprin-2 isoform X1	XM_030440725.1	3.32657	2.15923e-08	RNA binding
prdm16	PR domain zinc finger 16	XM_030423124.1	3.2973	0.00242319	Transcription factor
spin1	spindlin-1-like	XM_030436024.1	3.2487	0.00935572	Chromatin binding
atoh8	atonal bHLH transcription factor 8	XM_030397419.1	3.24413	2.60059e-05	Transcription factor
tcea3	transcription elongation factor A 3 isoform X1	XM_030395207.1	3.22992	0.00100072	Transcription factor
rfx6	DNA-binding RFX6	XM_030404610.1	3.22063	1.46223e-05	Transcription factor
mrpl21	39S ribosomal L21, mitochondrial	XM_030421542.1	1.80255	0.00352465	structural constituent of ribosome
dmrt3	doublesex- and mab-3-related transcription factor 3	XM_030418457.1	3.18231	0.00665347	Transcription factor
irf7	interferon regulatory factor 7	XM_030424699.1	3.16636	7.57526e-07	Transcription factor
stat6	signal transducer and activator of transcription 6-like	XM_030422711.1	3.15432	9.5704e-06	Transcription factor
chd2	chromodomain-helicase-DNA-binding 2 isoform X2	XM_030425001.1	3.15363	2.13903e-07	Helicase activity
glis3	zinc finger GLIS3-like isoform X1	XM_030435318.1	3.11984	0.00900724	Transcription factor
top1	DNA topoisomerase 1-like	XM_030420732.1	3.11047	1.11116e-07	Chromatin binding
zbtb38	Zinc finger and BTB domain-containing 38	XM_030395445.1	3.07991	1.72758e-06	Transcription regulation
eif4ebp3	eukaryotic translation initiation factor 4E-binding 3	XM_030397335.1	3.07823	4.09276e-07	Translation regulation
atf3	cyclic AMP-dependent transcription factor ATF-3	XM_030406351.1	3.06831	0.00255578	Transcription factor
rcor1	REST corepressor 1	XM_030443840.1	3.0379	1.77926e-05	Transcription factor
crem	cAMP-responsive element modulator-like isoform X1	XM_030403271.1	2.9874	0.00178528	Transcription factor
irf5	interferon regulatory factor 5	XM_030439229.1	2.9834	8.0845e-06	Transcription factor
hdac7	histone deacetylase 7-like isoform X3	XM_030423377.1	2.9685	0.00416094	Histones and histone modifications
bahd1	bromo adjacent homology domain-containing 1	XM_030391443.1	2.96678	4.58557e-08	Chromatin binding
zfp36l1	ZFP36 ring finger protein like 1	XM_030391849.1	2.94191	1.85284e-08	RNA binding
setd7	histone-lysine N-methyltransferase SETD7 isoform X1	XM_030395936.1	2.93533	1.85456e-07	Histones and histone modifications
ddx24	ATP-dependent RNA helicase DDX24	XM_030391503.1	2.91145	3.7726e-06	Helicase activity
dlx2	homeobox DLX-2	XM_030428541.1	2.8871	2.29464e-05	Transcription factor
nfatc2	nuclear factor of activated T-cells, cytoplasmic 2-like	XM_030421358.1	2.8031	0.000217993	Transcription factor
fubp3	far upstream element-binding 3-like	XM_030435927.1	2.79861	7.02553e-08	RNA binding
h1-0-b	histone H1.0-B	XM_030400296.1	2.79658	1.10036e-07	Histones and histone modifications
chd9	chromodomain-helicase-DNA-binding 9 isoform X1	XM_030413815.1	2.76814	5.66347e-05	transcription regulation
atf4	cyclic AMP-dependent transcription factor ATF-4-like	XM_030407719.1	2.75693	1.29399e-07	Transcription factor
tef	thyrotroph embryonic factor-like isoform X2	XM_030400325.1	2.7428	2.3272e-07	Transcription factor
kat2b	histone acetyltransferase KAT2B-like	XM_030411547.1	2.72422	5.6153e-08	Histones and histone modifications
etv5x2	ETS translocation variant 5-like isoform X2	XR_003982992.1	2.70256	1.2542e-08	Transcription factor
prdm11	PR domain-containing 11	XM_030426474.1	2.69549	0.00140036	Transcription factor
mrpl28	39S ribosomal L28, mitochondrial	XM_030438098.1	1.53141	0.000359242	structural constituent of ribosome
znf276	zinc finger 276	XM_030424722.1	2.63458	3.84972e-06	Transcription regulation
mrpl37	39S ribosomal L37, mitochondrial	XM_030403557.1	1.34263	0.00861341	structural constituent of ribosome
mrpl55	39S ribosomal L55, mitochondrial	XM_030433435.1	2.35349	0.000364319	structural constituent of ribosome
irf9	interferon regulatory factor 9	XM_030398540.1	2.58546	0.000289126	Transcription factor
tfe3	transcription factor E3	XM_030419680.1	2.5782	1.46976e-06	Transcription factor
lsm1	U6 snRNA-associated Sm LSm1	XM_030415978.1	2.57153	3.77336e-05	RNA binding
asxl2	Polycomb group ASXL2 isoform X1	XM_030443893.1	2.56782	2.52742e-05	Chromatin binding
znf518a	zinc finger 518A	XM_030400568.1	2.56779	1.18291e-05	Transcription regulation
hdac9	histone deacetylase 9 isoform X2	XM_030394401.1	2.56454	0.000728631	Histones and histone modifications
helz	probable helicase with zinc finger domain	XM_030417273.1	2.48634	6.5655e-09	Helicase activity
kmt2bx1	histone-lysine N-methyltransferase 2B isoform X1	XM_030393308.1	2.48464	1.34177e-05	Histones and histone modifications
zbtb4	zinc finger and BTB domain-containing 4	XM_030430061.1	2.4724	5.76065e-05	Transcription regulation
hdac1	probable histone deacetylase 1-B	XM_030412292.1	2.4656	0.000282419	Histones and histone modifications
znf84	zinc finger 84-like isoform X1	XM_030403106.1	2.42573	0.000830526	Transcription regulation
stat3	signal transducer and activator of transcription 3 isoform X1	XM_030406727.1	2.41947	3.21683e-06	Transcription factor
srebf1	sterol regulatory element-binding 1	XM_030407356.1	2.35581	1.91354e-07	Transcription factor
mrps23	28S ribosomal S23, mitochondrial	XM_030406502.1	1.83771	0.00306533	structural constituent of ribosome
ep300	histone acetyltransferase p300-like	XM_030406565.1	2.30791	0.00785517	Histones and histone modifications
cbx3	chromobox homolog 3-like	XM_030394816.1	2.30732	0.00353538	Histones and histone modifications
zhx3	zinc fingers and homeoboxes 3-like	XM_030420530.1	2.30023	0.000160607	Transcription factor
znf516	zinc finger 516 isoform X2	XM_030393127.1	2.2926	0.00131453	Transcription regulation
ep300	histone acetyltransferase p300-like isoform X6	XM_030406565.1	2.28571	0.000301361	Histones and histone modifications
mrps5	28S ribosomal S5, mitochondrial	XM_030441675.1	2.08601	5.1185e-05	structural constituent of ribosome
kmt2d	histone-lysine N-methyltransferase 2D isoform X1	XM_030422835.1	2.26518	8.62942e-08	Histones and histone modifications
snrnp200	U5 small nuclear ribonucleo 200 kDa helicase	XM_030415756.1	2.25905	1.35354e-05	Helicase activity
nfat5	nuclear factor of activated T-cells 5-like isoform X2	XM_030425261.1	2.25239	0.00065035	Transcription factor
nab2	NGFI-A-binding 2 isoform X1	XM_030420126.1	2.24485	0.00701056	Transcription regulation
hipk2	homeodomain-interacting kinase 2-like	XM_030432592.1	2.2388	0.000639912	Transcription regulation
mrps6	28S ribosomal S6, mitochondrial	XM_030442573.1	1.50629	0.00771532	structural constituent of ribosome
eef1e1	Eukaryotic translation elongation factor 1 epsilon-1	XM_030398913.1	2.2231	0.00129159	Translation regulation
rpl12	60S ribosomal L12 isoform X1	XM_030415474.1	1.6968	0.00065541	structural constituent of ribosome
rpl13a	60S ribosomal L13a	XM_030391880.1	1.62511	0.00162221	structural constituent of ribosome
arid1a	AT-rich interactive domain-containing 1A-like	XM_030411723.1	2.19443	4.52304e-05	Chromatin binding
rpl14	60S ribosomal L14	XM_030411825.1	1.44507	0.00176477	structural constituent of ribosome
crcp	DNA-directed RNA polymerase III subunit RPC9	XM_030439113.1	2.18261	0.000154092	RNA polymerase
polr2a	DNA-directed RNA polymerase II subunit RPB1	XM_030430411.1	2.156	3.67654e-05	RNA polymerase
tent4a	non-canonical poly(A) RNA polymerase PAPD7-like isoform X1	XM_030393944.1	2.14678	0.0067373	Transcription regulation
jarid2	Jumonji isoform X2	XM_030413138.1	2.14405	0.00144256	Histones and histone modifications
zfx	zinc finger X-chromosomal protein-like	XM_030438109.1	2.13544	2.80628e-05	Transcription regulation
eif4e2	eukaryotic translation initiation factor 4E type 2 isoform X2	XM_030402927.1	2.11711	0.000337929	Translation regulation
etv5x1	ETS translocation variant 5 isoform X1	XM_030428557.1	2.10027	2.66656e-05	Transcription factor
med12	mediator of RNA polymerase II transcription subunit 12 isoform X1	XM_030395603.1	2.09592	0.000360688	Transcription regulation
rpl17	60S ribosomal L17	XP_032366677.1	1.40156	0.00135776	structural constituent of ribosome
clasrp	CLK4 associating serine/arginine rich protein	XM_030393079.1	2.07894	0.00118834	Transcription regulation
med13	Mediator of RNA polymerase II transcription subunit 13	XM_030437929.1	2.07789	0.00118194	Transcription regulation
rpl18a	60S ribosomal L18a	XM_030440657.1	2.20482	1.02377e-05	structural constituent of ribosome
qars	glutamine--tRNA ligase	XM_030422283.1	2.06372	9.41547e-05	tRNA ligases
brd4	bromodomain-containing 4-like	XM_030406623.1	2.06086	5.10824e-05	Histones and histone modifications
jun	transcription factor AP-1-like	XM_030434410.1	2.02652	0.00105098	Transcription factor
hivep1	HIVEP zinc finger 1	XM_030413094.1	2.023	0.000548525	Transcription regulation
eef2	elongation factor 2	XM_030433185.1	2.01449	1.82922e-05	Translation regulation
rpl19	60S ribosomal L19	XM_030407608.1	3.20443	4.66747e-06	structural constituent of ribosome
eif1ax	eukaryotic translation initiation factor 1A, X-chromosomal	XM_030398227.1	1.98206	0.000579126	Translation regulation
slc2a4rg	SLC2A4 regulator isoform X1	XM_030423208.1	1.98178	4.23851e-05	Transcription factor
hnrnpu	heterogeneous nuclear ribonucleo U	XM_030404875.1	1.96676	5.01606e-06	Transcription factor
eny2	transcription and mRNA export factor ENY2-2	XM_030392657.1	1.95619	0.00574036	Transcription regulation
tbl2	transducin beta 2	XM_030439014.1	1.94519	0.0021334	Translation regulation
utp15	U3 small nucleolar RNA-associated 15 homolog	XM_030418478.1	1.94045	0.00152416	RNA binding
baz2b	bromodomain adjacent to zinc finger domain 2B isoform X9	XM_030413383.1	1.932	9.27295e-05	Chromatin binding
myc2	transcriptional regulator Myc-2-like	XM_030421137.1	1.9177	0.000786258	Transcription regulation
polr3h	DNA-directed RNA polymerase III subunit RPC8	XM_030406396.1	1.89837	0.00169753	RNA polymerase
rpl22	60S ribosomal L22	XM_030423276.1	2.23579	2.58369e-05	structural constituent of ribosome
primpol	DNA-directed primase polymerase	XM_030419939.1	1.89093	0.00128519	DNA polymerase
znf507	zinc finger 507	XM_030414631.1	1.85246	0.000387277	Transcription regulation
eif4e	eukaryotic translation initiation factor 4E-like	XM_030442655.1	1.8378	0.00514737	Translation regulation
rpl22l1	60S ribosomal L22-like 1	XM_030398232.1	1.70943	0.00078002	structural constituent of ribosome
rpl24	60S ribosomal L24	XM_030428502.1	2.6353	2.78552e-06	structural constituent of ribosome
fubp3	far upstream element-binding 3-like isoform X3	XM_030416150.1	1.81801	0.00288812	RNA binding
pnn	pinin, desmosome associated protein	XM_030443289.1	1.81607	0.00523746	Transcription regulation
rpl28	60S ribosomal L28	XM_030435092.1	1.99879	0.000220698	structural constituent of ribosome
pold4	DNA polymerase delta subunit 4	XM_030417779.1	1.78859	0.00512861	DNA polymerase
phf2	lysine-specific demethylase PHF2 isoform X1	XM_030421015.1	1.78465	0.000831461	Histones and histone modifications
rpl29	60S ribosomal L29	XM_030418501.1	1.56145	0.00288004	structural constituent of ribosome
sars1	seryl-tRNA synthetase 1	XM_030423631.1	1.77528	0.0023258	tRNA ligases
rpl30	60S ribosomal L30	XM_030412993.1	1.83266	0.000135825	structural constituent of ribosome
dars1	aspartyl-tRNA synthetase 1	XM_030427295.1	1.77345	0.000793109	tRNA ligases
prdm2	PR domain zinc finger 2	XM_030420479.1	1.76748	0.00857895	Transcription factor
rpl32	60S ribosomal L32	XM_030422227.1	1.5008	0.000874402	structural constituent of ribosome
ddx54	ATP-dependent RNA helicase DDX54	XM_030436637.1	1.74455	0.00169356	Helicase activity
eef1g	elongation factor 1-gamma	XM_030395933.1	1.74295	0.00845313	Translation regulation
med26	mediator of RNA polymerase II transcription subunit 26 isoform X1	XM_030434326.1	1.74105	0.00431694	Transcription regulation
rpl35a	60S ribosomal L35a	XM_030392084.1	1.62816	0.000614593	structural constituent of ribosome
six5	homeobox SIX5-like	XM_030408055.1	1.73531	0.0069716	Transcription factor
eif4g2	Eukaryotic translation initiation factor 4 gamma 2	XM_030413854.1	1.72437	0.000100671	Translation regulation
hipk1	homeodomain-interacting kinase 1-like	XM_030392862.1	1.71927	0.00545468	Transcription regulation
mtif3	translation initiation factor IF-3, mitochondrial	XM_030404843.1	1.71002	0.00974948	Translation regulation
rpl36	60S ribosomal L36	XM_030403942.1	1.89394	0.000252481	structural constituent of ribosome
wtap	pre-mRNA-splicing regulator WTAP	XM_030405188.1	1.70672	0.00100872	Transcription regulation
kdm2b	lysine-specific demethylase 2B-like isoform X1	XM_030417648.1	1.70511	0.0031583	Histones and histone modifications
rpl36a	60S ribosomal L36a	XM_030396711.1	1.75532	0.000169353	structural constituent of ribosome
tnrc6a	trinucleotide repeat-containing gene 6A isoform X1	XM_030408696.1	1.6885	0.00313272	RNA binding
utp18	U3 small nucleolar RNA-associated 18 homolog	XM_030408147.1	1.6832	0.00802759	RNA binding
pou2f1	POU domain, class 2, transcription factor 1 isoform X3	XM_030428104.1	1.63509	0.00143891	Transcription factor
pabpc1	Polyadenylate-binding 1	XM_030393992.1	1.63235	0.001284	RNA binding
rpl37	60S ribosomal L37	XM_030435500.1	1.27513	0.00774167	structural constituent of ribosome
rpl5	60S ribosomal L5	XM_030434082.1	1.77925	0.000475838	structural constituent of ribosome
dhx37	probable ATP-dependent RNA helicase DHX37	XM_030416621.1	1.61157	0.00218482	Helicase activity
tars2	threonine--tRNA ligase, cytoplasmic-like isoform X3	XM_030394730.1	1.60308	0.00948136	tRNA ligases
rpl7a	60S ribosomal L7a	XM_030436293.1	1.31542	0.00843335	structural constituent of ribosome
rpl9	60S ribosomal L9	XM_030415171.1	1.58535	0.00279961	structural constituent of ribosome
gmeb2	glucocorticoid modulatory element-binding 2	XM_030423560.1	1.57933	0.00135747	Transcription factor
rplp0	60S acidic ribosomal P0	XM_030420511.1	1.83716	0.000842776	structural constituent of ribosome
rps11	40S ribosomal S11	XM_030408215.1	1.77424	2.71047e-05	structural constituent of ribosome
ldb1	LIM domain-binding 1 isoform X2	XM_030413204.1	1.55827	0.00462566	transcription regulation
hist1h4l	histone H4-like, partial	XM_030438095.1	1.55686	0.00640023	Histones and histone modifications
rps12	40S ribosomal S12	XM_030404368.1	1.52815	0.000824046	structural constituent of ribosome
rps13	40S ribosomal S13	XM_030425887.1	1.35115	0.00458482	structural constituent of ribosome
rps15	40S ribosomal S15	XM_030402876.1	1.73803	0.000287303	structural constituent of ribosome
ddx21	nucleolar RNA helicase 2	XM_030414138.1	1.51465	0.00273524	Helicase activity
rps16	40S ribosomal S16	XM_030439227.1	1.45266	0.00442396	structural constituent of ribosome
tle3	transducin-like enhancer 3 isoform X13	XM_030414449.1	1.50223	0.00585773	Transcription regulation
rps17	40S ribosomal S17-like	XM_030413483.1	2.19973	3.81725e-05	structural constituent of ribosome
tfb2m	dimethyladenosine transferase 2, mitochondrial	XM_030415487.1	1.49105	0.00502879	RNA binding
eif3i	eukaryotic translation initiation factor 3 subunit I	XM_030412293.1	1.45967	0.00331954	Translation regulation
rps19	40S ribosomal S19	XM_030394813.1	1.57057	0.00114692	structural constituent of ribosome
rps20	40S ribosomal S20	XM_030399069.1	2.19189	6.05544e-07	structural constituent of ribosome
ddx27	probable ATP-dependent RNA helicase DDX27 isoform X1	XM_030421284.1	1.44617	0.00727927	Helicase activity
rps24	40S ribosomal S24 isoform X2	XM_030442888.1	1.58321	0.00116389	structural constituent of ribosome
erf	ETS domain-containing transcription factor ERF-like	XM_030393994.1	1.42263	0.000536598	Transcription factor
kat6b	histone acetyltransferase KAT6B isoform X1	XM_030399775.1	1.42145	0.00846809	Histones and histone modifications
eef1b2	eukaryotic translation elongation factor 1 beta 2	XM_030409270.1	1.40517	0.00172053	Translation regulation
eif3h	eukaryotic translation initiation factor 3 subunit H	XM_030394943.1	1.40242	0.00513242	Translation regulation
rps27	40S ribosomal S27-like	XM_030424631.1	2.62476	2.03457e-05	structural constituent of ribosome
gars	glycine--tRNA ligase	XM_030398581.1	1.38715	0.00513501	tRNA ligases
zc3h13	zinc finger CCCH domain-containing 13 isoform X2	XM_030409887.1	1.36409	0.00349105	RNA binding
rps28	40S ribosomal S28	XM_030404096.1	2.0715	5.33619e-06	structural constituent of ribosome
rps29	40S ribosomal S29	XM_030405736.1	2.61896	2.55397e-07	structural constituent of ribosome
wars1	tryptophanyl-tRNA synthetase 1	XM_030392042.1	1.33514	0.00644582	tRNA ligases
rps3	40S ribosomal S3	XM_030406747.1	1.24821	0.00838546	structural constituent of ribosome
tars1	threonyl-tRNA synthetase 1	XM_030416673.1	1.30163	0.00778613	tRNA ligases
rps3a	40S ribosomal S3a	XM_030428931.1	1.54083	0.00166611	structural constituent of ribosome
rps9	40S ribosomal S9	XM_030394678.1	1.4493	0.00539927	structural constituent of ribosome
zmynd11	zinc finger MYND domain-containing 11 isoform X1	XM_030402028.1	1.20883	0.00925508	Transcription regulation

## Sheet: Table S2
Table S2. Upregulated genes in SPZEJ potentially encoding for receptors
Name	Annotation	Sequence ID	log2FoldChange	P adj	Functional group	Subgroup
tlr1	Toll-like receptor 1	XM_030396315.1	11.1615	1.93826e-22	Catalytic receptors	Pattern Recognition Receptors (PRR)
ZP2	Zona pellucida protein X, partial	AY928799.1	11.0251	0.00499289	Others receptors	Glycoprotein receptor
tyro3	tyrosine- kinase receptor TYRO3	XM_030431996.1	9.88452	1.51564e-15	Catalytic receptors	Receptor tyrosine kinase (RKT) family
lpar6	lysophosphatidic acid receptor 6-like	XM_030402428.1	9.68901	3.84167e-14	G protein-coupled receptors
zp3	zona pellucida sperm-binding protein 3	XM_030443218.1	9.19435	0.000189737	Others receptors	Glycoprotein receptor
p2rx4	P2Y purinoceptor 4	XM_030397120.1	8.76836	1.22497e-18	Ligand-gated ion channels
scarf2	scavenger receptor class F member 2	XM_030418452.1	8.71346	8.40818e-08	Others receptors	Scavenger receptors
c3ar1	C3a anaphylatoxin chemotactic receptor-like	XM_030412449.1	8.69492	4.91176e-33	G protein-coupled receptors
il1r1	interleukin-1 receptor type 1	XM_030429106.1	8.66078	1.76081e-20	Catalytic receptors	Cytokine receptor family
pigr	polymeric immunoglobulin receptor-like	XM_030422969.1	8.62514	1.06897e-10	Others receptors	Fc receptors
tnfrsf14	tumor necrosis factor receptor superfamily member 14-like	XM_030391696.1	8.60225	1.854e-11	Catalytic receptors	Tumour necrosis factor (TNF) receptor family
gpr25	probable G- coupled receptor 25	XM_030418853.1	8.43894	2.12655e-14	G protein-coupled receptors
mrc1	macrophage mannose receptor 1-like	XM_030404042.1	8.36676	2.76557e-13	Receptor-mediated endocytosis
tlr7	toll-like receptor 7	XR_003985123.1	8.32077	1.98548e-13	Catalytic receptors	Pattern Recognition Receptors (PRR)
ltb4r	leukotriene B4 receptor 1-like	XM_030413460.1	8.3147	1.32965e-22	G protein-coupled receptors
c3ar1	C5a anaphylatoxin chemotactic receptor 1-like	XM_030414084.1	8.18715	5.92573e-10	G protein-coupled receptors
cmklr1	chemokine-like receptor 1	XM_030415835.1	8.15956	2.22726e-25	G protein-coupled receptors
lilrb3	leukocyte immunoglobulin-like receptor subfamily B member 3	XM_030440220.1	8.07472	2.42698e-21	Catalytic receptors	Cytokine receptor family
vldlr	very low-density lipo receptor-like	XM_030417284.1	8.00847	0.000236891	Receptor-mediated endocytosis
cxcr5	C-X-C chemokine receptor type 5	XM_030397204.1	7.95487	1.35927e-10	G protein-coupled receptors
ptafr	platelet-activating factor receptor	XM_030443150.1	7.95323	9.05582e-17	G protein-coupled receptors
calcrl	calcitonin gene-related peptide type 1 receptor	XM_030428706.1	7.88564	7.41048e-13	G protein-coupled receptors
f2rl1	proteinase-activated receptor 2-like	XM_030434802.1	7.82566	4.49317e-06	G protein-coupled receptors
tlr13	toll-like receptor 13	XM_030429715.1	7.645	2.48073e-07	Catalytic receptors	Pattern Recognition Receptors (PRR)
calcrl	calcitonin gene-related peptide type 1 receptor	XM_030428706.1	7.56173	5.93376e-08	G protein-coupled receptors
hrh2	histamine H2 receptor-like	XM_030396596.1	7.55654	1.03302e-07	G protein-coupled receptors
ccr6	C-C chemokine receptor type 6-like	XM_030443861.1	7.55589	1.12113e-07	G protein-coupled receptors
mst1r	macrophage-stimulating receptor-like isoform X1	XM_030420353.1	7.44467	3.68485e-23	Catalytic receptors	Receptor tyrosine kinase (RKT) family
cmklr1	chemokine-like receptor 1	XM_030393367.1	7.41366	1.55691e-11	G protein-coupled receptors
hrh2	histamine H2 receptor-like	XM_030413616.1	7.37205	0.000533352	G protein-coupled receptors
tnfrsf21	tumor necrosis factor receptor superfamily member 21	XM_030405971.1	7.36866	1.42115e-18	Catalytic receptors	Tumour necrosis factor (TNF) receptor family
p2rx3	P2X purinoceptor 3-like	XM_030396000.1	7.2978	1.47456e-20	Ligand-gated ion channels
p2rx2	P2Y purinoceptor 2-like	XM_030418329.1	7.25946	4.72224e-06	Ligand-gated ion channels
s1pr1	sphingosine 1-phosphate receptor 1-like	XM_030418768.1	7.22369	1.91863e-07	G protein-coupled receptors
marco	Macrophage receptor MARCO-like	XM_030428234.1	7.20124	1.2694e-10	G protein-coupled receptors
adgrg1	adhesion G- coupled receptor G1-like	XM_030413494.1	7.16263	2.08658e-16	G protein-coupled receptors
calcrl	calcitonin gene-related peptide type 1 receptor	XM_030428706.1	7.09561	2.26229e-14	G protein-coupled receptors
ptprc	receptor-type tyrosine- phosphatase C	XM_030433897.1	7.07409	6.14726e-18	Catalytic receptors	Receptor tyrosine phosphatase (RTP) family
adora3	adenosine receptor A3-like	XM_030421386.1	7.03007	5.6427e-12	G protein-coupled receptors
fcgr2	low affinity immunoglobulin gamma Fc region receptor II-like	XM_030431032.1	7.01003	2.23297e-05	Others receptors	Fc receptors
ptgdr2	prostaglandin D2 receptor 2-like	XM_030431515.1	6.98398	9.63562e-17	G protein-coupled receptors
ptgir	prostacyclin receptor	XM_030440241.1	6.97614	1.5108e-06	G protein-coupled receptors
ngfr	tumor necrosis factor receptor superfamily member 16-like	XM_030401319.1	6.9633	0.000274955	Catalytic receptors	Tumour necrosis factor (TNF) receptor family
gpbar1	G- coupled bile acid receptor 1	XM_030410161.1	6.95941	3.65304e-14	G protein-coupled receptors
cd163	scavenger receptor cysteine-rich type 1 M130-like	XM_030404374.1	6.94329	2.91084e-11	Others receptors	Scavenger receptors
c5ar1	C5a anaphylatoxin chemotactic receptor 1-like	XM_030402724.1	6.90046	3.36338e-13	G protein-coupled receptors
pdgfrb	platelet-derived growth factor receptor beta-like	XM_030438218.1	6.8905	1.87799e-33	Catalytic receptors	Receptor tyrosine kinase (RKT) family
ccr2	C-C chemokine receptor type 2-like isoform X2	XM_030392932.1	6.88436	1.84798e-07	G protein-coupled receptors
ptpre	receptor-type tyrosine- phosphatase epsilon-like isoform X3	XM_030401166.1	6.87689	4.80229e-21	Catalytic receptors	Receptor tyrosine phosphatase (RTP) family
xcr1	chemokine XC receptor 1-like	XM_030432290.1	6.83592	9.91846e-11	G protein-coupled receptors
chrm2	muscarinic acetylcholine receptor M2	XM_030440037.1	6.76775	0.00131721	Ligand-gated ion channels
gpr4	G- coupled receptor 4-like	XM_030442224.1	6.76229	4.10904e-05	G protein-coupled receptors
gpr22	probable G- coupled receptor 22	XM_030418522.1	6.73872	0.00169293	G protein-coupled receptors
bdkrb2	B2 bradykinin receptor-like	XM_030443362.1	6.72492	0.000174634	G protein-coupled receptors
gpr34	probable G- coupled receptor 34	XM_030428187.1	6.71329	1.5567e-08	G protein-coupled receptors
adgrg1	adhesion G- coupled receptor G1-like	XM_030413494.1	6.69756	7.94693e-12	G protein-coupled receptors
ptprc	receptor-type tyrosine- phosphatase C	XM_030433897.1	6.65273	1.65134e-16	Catalytic receptors	Receptor tyrosine phosphatase (RTP) family
xcr1	chemokine XC receptor 1-like	XM_030401943.1	6.63177	2.4084e-06	G protein-coupled receptors
gpr132	probable G-protein coupled receptor 132b	XP_036942827	6.62802	7.65719e-07	G protein-coupled receptors
nr5a2	nuclear receptor subfamily 5 group A member 2	XM_030434213.1	6.62021	3.20649e-06	Nuclear receptors
oxtr	oxytocin receptor	XM_030421510.1	6.6125	5.38211e-05	G protein-coupled receptors
dscaml1	Down syndrome cell adhesion molecule-like protein 1 homolog	XM_030430243.1	6.60765	5.48514e-05	Others receptors	Cell adhesion
marco	Macrophage receptor MARCO-like	XM_030428232.1	6.60012	1.68665e-05	G protein-coupled receptors
fcrl5	Fc receptor-like protein 5	XM_030431873.1	6.59405	7.15535e-05	Others receptors	Fc receptors
ltb4r	leukotriene B4 receptor 1-like	XM_030413462.1	6.58342	0.000220314	G protein-coupled receptors
ms4a15	membrane spanning 4-domains A15	XM_030392907.1	6.5715	4.80779e-12	Others receptors
gpr37	prosaposin receptor GPR37-like	XM_030424592.1	6.57121	0.00151104	G protein-coupled receptors
ccr3	C-C chemokine receptor type 3-like	XM_030401704.1	6.56816	4.0204e-26	G protein-coupled receptors
fcgr2a	low affinity immunoglobulin gamma Fc region receptor II-like	XM_030431488.1	6.56296	2.38244e-08	Others receptors	Fc receptors
rxrgb	retinoic acid receptor RXR-gamma-B	XM_030434277.1	6.53278	1.40665e-17	Nuclear receptors
hcar2	hydroxycarboxylic acid receptor 2-like	XM_030416223.1	6.52138	3.08591e-06	G protein-coupled receptors
cxcr3	C-X-C chemokine receptor type 3-like	XM_030392514.1	6.50774	1.53776e-14	G protein-coupled receptors
lpar6	lysophosphatidic acid receptor 6-like	XM_030402700.1	6.42907	1.94108e-09	G protein-coupled receptors
ltb4r	leukotriene B4 receptor 1-like	XM_030403866.1	6.41316	1.33872e-13	G protein-coupled receptors
csf1r2	macrophage colony-stimulating factor 1 receptor 2-like	XM_030438223.1	6.38722	1.22747e-27	Catalytic receptors	Receptor tyrosine kinase (RKT) family
cysltr2	cysteinyl leukotriene receptor 2-like	XM_030431258.1	6.36627	0.00305981	G protein-coupled receptors
gpr141	probable G- coupled receptor 141	XM_030397488.1	6.35673	3.10586e-15	G protein-coupled receptors
siglec1	sialoadhesin-like	XM_030429748.1	6.35377	3.10994e-12	Others receptors
agtr2	type-2 angiotensin II receptor-like	XM_030395536.1	6.31643	0.00629367	G protein-coupled receptors
gpr4	G- coupled receptor 4-like	XM_030442224.1	6.31086	0.000407134	G protein-coupled receptors
igflr1	IGF-like family receptor 1	XM_030393369.1	6.30053	7.05294e-13	Catalytic receptors	Receptor tyrosine kinase (RKT) family
fcgr3	low affinity immunoglobulin gamma Fc region receptor III-like	XM_030430983.1	6.26858	0.00629236	Others receptors	Fc receptors
p2rx7	P2X purinoceptor 7	XM_030417012.1	6.24491	2.45815e-16	Ligand-gated ion channels
drd5	D(1B) dopamine receptor	XM_030418507.1	6.24275	0.00393943	G protein-coupled receptors
adra1b	adrenoceptor alpha 1B	XM_030397011.1	6.2382	0.000419421	G protein-coupled receptors
drd4	D(4) dopamine receptor	XM_030424877.1	6.21643	3.8243e-06	G protein-coupled receptors
il18r1	interleukin-18 receptor 1	JX976627.1	6.20941	9.86834e-17	Catalytic receptors	Cytokine receptor family
gpr84	G- coupled receptor 84-like	XM_030419144.1	6.13872	0.00140815	G protein-coupled receptors
fcrl5	Fc receptor-like protein 5	XM_030431873.1	6.10153	0.000621611	Others receptors	Fc receptors
flt3	receptor-type tyrosine- kinase FLT3	XM_030398271.1	6.06302	3.01414e-18	Catalytic receptors	Receptor tyrosine kinase (RKT) family
tnfrsf1a	tumor necrosis factor receptor superfamily member 1A	XM_030394486.1	6.05235	4.45256e-11	Catalytic receptors	Tumour necrosis factor (TNF) receptor family
ptprc	receptor-type tyrosine- phosphatase C-like	XM_030433036.1	6.04255	3.82584e-07	Catalytic receptors	Receptor tyrosine phosphatase (RTP) family
ccr1	C-C chemokine receptor type 1-like	XM_030392800.1	6.02986	7.19904e-12	G protein-coupled receptors
adcyap1r1	pituitary adenylate cyclase-activating polypeptide type I receptor-like	XM_030402063.1	5.96575	0.00223059	G protein-coupled receptors
gpr4	G- coupled receptor 4-like	XM_030442902.1	5.95526	0.00157257	G protein-coupled receptors
cd200r1a	cell surface glycoprotein CD200 receptor 1-A-like	XM_030427470.1	5.93887	1.62003e-09	Others receptors
ptprc	receptor-type tyrosine- phosphatase C	XM_030433897.1	5.92487	2.77287e-12	Catalytic receptors	Receptor tyrosine phosphatase (RTP) family
lpar6	lysophosphatidic acid receptor 6-like	XM_030406735.1	5.92095	3.74611e-16	G protein-coupled receptors
ptprc	receptor-type tyrosine- phosphatase C	XM_030433897.1	5.91075	2.91324e-13	Catalytic receptors	Receptor tyrosine phosphatase (RTP) family
il5ra	interleukin-5 receptor subunit alpha-like	XM_030404144.1	5.91043	1.61435e-23	Catalytic receptors	Cytokine receptor family
adrb2	beta-2 adrenergic receptor-like	XM_030439082.1	5.90276	3.7656e-06	G protein-coupled receptors
grid1	glutamate receptor ionotropic, delta-1-like	XM_030442462.1	5.87487	0.00680437	Ligand-gated ion channels
cd300lf	CMRF35-like molecule 1	XM_030419962.1	5.86801	0.00137532	Others receptors
ptprc	receptor-type tyrosine- phosphatase C-like isoform X3	XM_030433037.1	5.84825	0.000532472	Catalytic receptors	Receptor tyrosine phosphatase (RTP) family
havcr2	hepatitis A virus cellular receptor 2-like	XM_030431337.1	5.84073	1.99253e-16	Others receptors	Cell adhesion molecule (CAM)
gpr17	uracil nucleotide cysteinyl leukotriene receptor-like	XM_030397772.1	5.83024	5.17675e-12	G protein-coupled receptors
gpr61	probable G- coupled receptor 61	XM_030421865.1	5.82098	1.76882e-10	G protein-coupled receptors
tyro3	tyrosine- kinase receptor TYRO3-like	XM_030431996.1	5.79236	0.00271549	Catalytic receptors	Receptor tyrosine kinase (RKT) family
adgrl2	adhesion G -coupled receptor L2 isoform X1	XM_030432603.1	5.77414	0.000228287	G protein-coupled receptors
cxcr4	C-X-C chemokine receptor type 4	XM_030427273.1	5.7107	3.67089e-14	G protein-coupled receptors
ptprc	receptor-type tyrosine- phosphatase C-like isoform X1	XM_030433036.1	5.64516	5.65099e-11	Catalytic receptors	Receptor tyrosine phosphatase (RTP) family
fzd10	frizzled-10	XM_030418312.1	5.64099	0.00616946	G protein-coupled receptors
il10ra	interleukin-10 receptor A	JX976622.1	5.64027	9.90441e-08	Catalytic receptors	Cytokine receptor family
htr1d	5-hydroxytryptamine receptor 1D	XM_030443182.1	5.63922	0.00321405	G protein-coupled receptors
nr0b1	nuclear receptor subfamily 0 group B member 1	XM_030428812.1	5.61999	0.00802405	Nuclear receptors
tie1	tyrosine- kinase receptor Tie-1 isoform X2	XM_030433958.1	5.58156	0.000131801	Catalytic receptors	Receptor tyrosine kinase (RKT) family
il6st	interleukin-6 receptor subunit beta-like isoform X1	XM_030416818.1	5.53244	2.01003e-19	Catalytic receptors	Cytokine receptor family
tfrc	transferrin receptor 1	XM_030404199.1	5.49231	3.3046e-08	Receptor-mediated endocytosis
gpr174	probable G- coupled receptor 174	XM_030396505.1	5.48569	1.4789e-09	G protein-coupled receptors
opn4l	melanopsin-like	XM_030403124.1	5.46163	0.00587133	G protein-coupled receptors
itpr2	Inositol 1,4,5-trisphosphate receptor type 2	XM_030425891.1	5.44432	1.43832e-08	Ligand-gated ion channels
cnr1	cannabinoid receptor type 1B-like	XM_030443070.1	5.44034	0.00943281	G protein-coupled receptors
celsr3	cadherin EGF LAG seven-pass G-type receptor 3 isoform X2	XM_030423384.1	5.43997	0.00194694	G protein-coupled receptors
ccr3	C-C chemokine receptor type 3-like	XM_030397709.1	5.36864	2.53676e-07	G protein-coupled receptors
il6ra	interleukin-6 receptor subunit alpha	XM_030395202.1	5.36066	4.72764e-08	Catalytic receptors	Cytokine receptor family
adcyap1r1	pituitary adenylate cyclase-activating polypeptide type I receptor-like isoform X4	XM_030402062.1	5.36056	8.38865e-09	G protein-coupled receptors
ogfr	opioid growth factor receptor-like	XM_030418765.1	5.34878	5.70666e-09	G protein-coupled receptors
marco	Macrophage receptor MARCO-like	XM_030428232.1	5.33866	2.67501e-24	G protein-coupled receptors
nr2f6	nuclear receptor subfamily 2 group F member 6-like isoform X1	XM_030403523.1	5.32345	1.5809e-10	Nuclear receptors
nitr12	novel immune-type receptor 12	XM_030429634.1	5.29091	0.00561167	Others receptors	Novel immune-type receptor (NITR)
rorb	nuclear receptor ROR-beta-like	XM_030404036.1	5.25286	3.48682e-13	Nuclear receptors
igm	immunoglobulin M heavy chain secreted form	JQ811851.4	5.24163	4.38718e-07	Others receptors
il18rap	interleukin-18 receptor accessory	XM_030413446.1	5.17749	2.87251e-05	Catalytic receptors	Cytokine receptor family
gfra1	GDNF family receptor alpha-1-like	XM_030395862.1	5.17099	0.00209601	Catalytic receptors	GDNF receptor family
rara	retinoic acid receptor gamma-A	XM_030422431.1	5.14486	0.000696875	Nuclear receptors
nr3c1	nuclear receptor subfamily 3 group C member 1	XM_030437675.1	5.12665	0.00688922	Nuclear receptors
tlr13	toll-like receptor 22	HG794237.1	5.11779	6.75834e-07	Catalytic receptors	Pattern Recognition Receptors (PRR)
ptpro	receptor-type tyrosine- phosphatase O	XP_033470642.1	5.09357	0.00179239	Catalytic receptors	Receptor tyrosine phosphatase (RTP) family
ptger2	prostaglandin E2 receptor EP2 subtype-like	XM_030410284.1	5.07393	5.69096e-07	G protein-coupled receptors
lpar4	lysophosphatidic acid receptor 4-like	XM_030402395.1	5.05816	0.00205008	G protein-coupled receptors
pgr	progesterone receptor	XM_030403685.1	5.05419	9.96217e-06	Nuclear receptors
p2rx1	P2Y purinoceptor 1-like	XM_030424421.1	5.00684	7.37694e-12	Ligand-gated ion channels
p2rx1	P2X purinoceptor 1	XM_030438754.1	4.98877	2.49143e-09	Ligand-gated ion channels
tyro3	tyrosine- kinase receptor TYRO3-like	XM_030431996.1	4.96581	1.9025e-07	Catalytic receptors	Receptor tyrosine kinase (RKT) family
ptpru	receptor-type tyrosine- phosphatase U-like isoform X5	XM_030412151.1	4.96127	3.04885e-06	Catalytic receptors	Receptor tyrosine phosphatase (RTP) family
lrp1	low-density lipo receptor-related 1-like isoform X1	XM_030421066.1	4.93111	4.43022e-10	Receptor-mediated endocytosis
lpar2	lysophosphatidic acid receptor 2-like	XM_030425937.1	4.86216	2.33874e-08	G protein-coupled receptors
grik5	glutamate receptor ionotropic, kainate 5-like	XM_030410608.1	4.85816	2.12649e-08	Ligand-gated ion channels
ccr9a	C-C chemokine receptor type 9a	XM_037084319.1	4.84659	3.88677e-11	G protein-coupled receptors
gpr4	G- coupled receptor 4	XM_030406478.1	4.84314	0.00279711	G protein-coupled receptors
gpr141	probable G- coupled receptor 141	XM_030397488.1	4.82128	0.00999296	G protein-coupled receptors
bmpr1b	bone morphogenetic receptor type-1B isoform X1	XM_030416080.1	4.82074	5.62433e-12	Catalytic receptors	Receptor serine/threonine kinase (RSTK) family
csf1b	macrophage colony-stimulating factor 1b	XM_030423302.1	4.81191	3.87442e-05	Catalytic receptors	Receptor tyrosine kinase (RKT) family
mrc1	macrophage mannose receptor 1-like	XM_030402488.1	4.79474	0.000371661	Receptor-mediated endocytosis
crfb1	cytokine receptor family member b1	XM_030428259.1	4.72155	2.91709e-06	Catalytic receptors	Cytokine receptor family
itpr1	inositol 1,4,5-trisphosphate receptor type 1 isoform X1	XM_030418785.1	4.7107	2.95535e-11	Ligand-gated ion channels
irf1	interferon regulatory factor 1-like	XM_030413723.1	4.68902	3.38731e-18	Nuclear receptors
ptprc	receptor-type tyrosine- phosphatase C	XM_030433897.1	4.68421	0.00497371	Catalytic receptors	Receptor tyrosine phosphatase (RTP) family
ptprd	receptor-type tyrosine- phosphatase delta isoform X13	XM_030430334.1	4.68018	3.43549e-09	Catalytic receptors	Receptor tyrosine phosphatase (RTP) family
tyro3	tyrosine- kinase receptor TYRO3-like	XM_030431996.1	4.67705	6.64157e-13	Catalytic receptors	Receptor tyrosine kinase (RKT) family
il31ra	interleukin-31 receptor subunit alpha-like	XM_030405972.1	4.63634	1.96429e-08	Catalytic receptors	Cytokine receptor family
mrc1	macrophage mannose receptor 1-like	XM_030401923.1	4.63327	8.94138e-13	Receptor-mediated endocytosis
il1r2	interleukin-1 receptor type 2 isoform X1	XM_030427459.1	4.61389	7.28622e-08	Catalytic receptors	Cytokine receptor family
gpr84	G- coupled receptor 84	XM_030418814.1	4.58217	0.000168106	G protein-coupled receptors
il22ra2	interleukin-22 receptor subunit alpha-2-like	XM_030441002.1	4.56616	2.06281e-08	Catalytic receptors	Cytokine receptor family
ror1	inactive tyrosine- kinase transmembrane receptor ROR1 isoform X1	XM_030432170.1	4.48654	6.35507e-08	Catalytic receptors	Receptor tyrosine kinase (RKT) family
tnfrsf6b	tumor necrosis factor receptor superfamily member 6B-like	XM_030393566.1	4.41864	6.1269e-07	Catalytic receptors	Tumour necrosis factor (TNF) receptor family
grm4	metabotropic glutamate receptor 4-like isoform X1	XM_030421234.1	4.36475	1.048e-14	G protein-coupled receptors
npy2r	neuropeptide Y receptor type 2-like	XM_030396769.1	4.35337	0.00320099	G protein-coupled receptors
tlr3	toll-like receptor 3	XM_030433779.1	4.34351	6.68388e-07	Catalytic receptors	Pattern Recognition Receptors (PRR)
axl	AXL receptor tyrosine kinase	XM_030399076.1	4.33249	1.35316e-05	Catalytic receptors	Receptor tyrosine kinase (RKT) family
rorb	nuclear receptor ROR-beta-like	XM_030433801.1	4.30805	1.20409e-19	Nuclear receptors
gpr84	G- coupled receptor 84-like	XM_030418817.1	4.27065	6.35368e-06	G protein-coupled receptors
tnfrsf14	tumor necrosis factor receptor superfamily member 14-like	XM_030391696.1	4.25926	8.04289e-09	Catalytic receptors	Tumour necrosis factor (TNF) receptor family
ackr4	atypical chemokine receptor 4-like	XM_030403934.1	4.25115	1.02082e-06	G protein-coupled receptors
cd163	scavenger receptor cysteine-rich type 1 M130	XM_030398015.1	4.22887	0.00787616	Others receptors	Scavenger receptors
kit	mast stem cell growth factor receptor Kit isoform X2	XM_030434182.1	4.2226	1.14255e-06	Catalytic receptors	Receptor tyrosine kinase (RKT) family
s1pr2	sphingosine 1-phosphate receptor 2	XM_030407166.1	4.17512	0.000164724	G protein-coupled receptors
vldlr	very low-density lipo receptor isoform X1	XM_030435913.1	4.16964	1.10713e-05	Receptor-mediated endocytosis
grm5	glutamate metabotropic receptor 5	XM_030398400.1	4.16362	1.48155e-14	G protein-coupled receptors
nr5a2	nuclear receptor subfamily 5 group A member 2	XM_030417297.1	4.10231	0.00184254	Nuclear receptors
rgr	RPE-retinal G -coupled receptor-like	XM_030399213.1	4.0278	0.00176627	G protein-coupled receptors
ephb3	ephrin type-B receptor 3 isoform X3	XM_030433242.1	4.01643	0.00358108	Catalytic receptors	Receptor tyrosine kinase (RKT) family
nr4a3	nuclear receptor subfamily 4 group A member 3 isoform X2	XM_030394478.1	4.00888	6.17326e-16	Nuclear receptors
hcar2	hydroxycarboxylic acid receptor 2-like	XM_030400936.1	3.98216	0.00377231	G protein-coupled receptors
lrp1	low-density lipo receptor-related 1-like	XM_030423850.1	3.92665	4.06167e-16	Receptor-mediated endocytosis
csf1r	macrophage colony-stimulating factor 1 receptor isoform X1	XM_030397204.1	3.91189	1.93321e-08	Catalytic receptors	Receptor tyrosine kinase (RKT) family
ptprc	receptor-type tyrosine- phosphatase C-like	XM_030433038.1	3.84575	0.000292589	Catalytic receptors	Receptor tyrosine phosphatase (RTP) family
sorl1	sortilin-related receptor isoform X1	XM_030392810.1	3.83637	8.65256e-09	Receptor-mediated endocytosis
vldlr	very low-density lipo receptor isoform X2	XM_030435913.1	3.791	6.21198e-05	Receptor-mediated endocytosis
tnfrsf14	tumor necrosis factor receptor superfamily member 14-like	XM_030391705.1	3.7609	6.69e-07	Catalytic receptors	Tumour necrosis factor (TNF) receptor family
ccr6	C-C chemokine receptor type 6-like	XM_030443418.1	3.75597	1.5602e-09	G protein-coupled receptors
htr3a	5-hydroxytryptamine receptor 3A-like	XM_030432386.1	3.7512	0.0089455	Ligand-gated ion channels
paqr9	progestin and adipoQ receptor family member 9	XM_030431839.1	3.72474	1.17067e-05	G protein-coupled receptors
ogfrl1	opioid growth factor receptor 1	XM_030442644.1	3.71818	0.00421601	G protein-coupled receptors
osmr	oncostatin-M-specific receptor subunit beta-like	XM_030416668.1	3.71228	1.86454e-05	Catalytic receptors	Cytokine receptor family
ltbr	tumor necrosis factor receptor superfamily member 3-like	XM_030419036.1	3.70568	0.000391258	Catalytic receptors	Tumour necrosis factor (TNF) receptor family
antxr2	Anthrax toxin receptor 2	XM_030418159.1	3.69822	7.28187e-09	Receptor-mediated endocytosis
relt	tumor necrosis factor receptor superfamily member 19L	XM_030406118.1	3.69705	7.61446e-08	Catalytic receptors	Tumour necrosis factor (TNF) receptor family
ldlrad4	low-density lipo receptor class A domain-containing 4 isoform X1	XM_030393471.1	3.6896	0.00856192	Receptor-mediated endocytosis
fgfr1	fibroblast growth factor receptor 1-like	XM_030416430.1	3.59014	0.00223007	Catalytic receptors	Receptor tyrosine kinase (RKT) family
nr4a1	nuclear receptor subfamily 4 group A member 1-like	XM_030421675.1	3.55197	6.42216e-05	Nuclear receptors
il21r	interleukin-21 receptor-like	XM_030401103.1	3.50695	0.000655852	Catalytic receptors	Cytokine receptor family
gpr156	probable G- coupled receptor 156	XM_030427769.1	3.48126	0.00725973	G protein-coupled receptors
tnfrsf6b	tumor necrosis factor receptor superfamily member 6B-like	XM_030413014.1	3.47134	4.65709e-07	Catalytic receptors	Tumour necrosis factor (TNF) receptor family
ptger4	prostaglandin E2 receptor EP4 subtype	XM_030436477.1	3.46721	2.01848e-05	G protein-coupled receptors
ccr6	C-C chemokine receptor type 6-like	XM_030404245.1	3.42848	0.0094606	G protein-coupled receptors
csf3r	colony stimulating factor 3 receptor	XM_030395215.1	3.42382	2.60988e-15	Catalytic receptors	Cytokine receptor family
esr	estrogen receptor	XM_030404810.1	3.42097	0.00638109	Nuclear receptors
mrc1	macrophage mannose receptor 1-like isoform X1	XM_030402488.1	3.35721	3.54333e-05	Receptor-mediated endocytosis
gfra1	GDNF family receptor alpha-1-like	XM_030442141.1	3.31576	2.69251e-06	Catalytic receptors	GDNF receptor family
uts2r	urotensin-2 receptor-like	XM_030392835.1	3.3117	1.40108e-06	G protein-coupled receptors
tfrc	transferrin receptor 1-like	XM_030404197.1	3.30316	2.54868e-09	Receptor-mediated endocytosis
il13ra1	interleukin-13 receptor subunit alpha-1-like	XM_030431063.1	3.24664	3.75396e-05	Catalytic receptors	Cytokine receptor family
erbb4	receptor tyrosine- kinase erbB-4-like	XM_030428316.1	3.20088	1.07363e-07	Catalytic receptors	Receptor tyrosine kinase (RKT) family
gpr183	G-protein coupled receptor 183-like	XM_030427239.1	3.19671	3.16346e-07	G protein-coupled receptors
cd163l1	scavenger receptor cysteine-rich type 1 M160	XM_030421682.1	3.1854	2.96065e-10	Others receptors	Scavenger receptors
il10rb	interleukin-10 receptor subunit beta-like	XM_030427424.1	3.17482	0.000108029	Catalytic receptors	Cytokine receptor family
nr1d1	nuclear receptor subfamily 1 group D member 1-like	XM_030422429.1	3.1583	0.00848075	Nuclear receptors
acvr1	activin receptor type-1-like	XM_030422511.1	3.14223	7.04908e-06	Catalytic receptors	Receptor serine/threonine kinase (RSTK) family
itpr1	inositol 1,4,5-trisphosphate receptor type 1 isoform X5	XM_030419639.1	3.12929	2.74083e-06	Ligand-gated ion channels
sucnr1	succinate receptor 1	XM_030440070.1	3.11667	0.00425672	G protein-coupled receptors
lrp4	LDL receptor related protein 4	XM_030414466.1	3.11603	0.000206185	Receptor-mediated endocytosis
ildr1	immunoglobulin-like domain-containing receptor 1	XM_030413388.1	3.09778	0.00043186	Others receptors
cxcr3	C-X-C chemokine receptor type 3-like	XM_030392592.1	3.0815	0.00742087	G protein-coupled receptors
notch1	neurogenic locus notch homolog 1-like	XM_030436051.1	3.06058	0.000221988	Others receptors	Notch receptors
rara	retinoic acid receptor gamma-A	XM_030422431.1	3.0505	0.000121402	Nuclear receptors
il17rd	interleukin-17 receptor D-like	XM_030423924.1	3.04677	0.000409715	Catalytic receptors	Cytokine receptor family
il12rb2	interleukin-12 receptor subunit beta-2-like	XM_030432261.1	3.04485	0.00135124	Catalytic receptors	Cytokine receptor family
cd40	tumor necrosis factor receptor superfamily member 5-like	XM_030424143.1	3.0417	7.06419e-10	Catalytic receptors	Tumour necrosis factor (TNF) receptor family
or131-2	odorant receptor 131-2-like	XM_030400953.1	3.02894	0.000123159	G protein-coupled receptors
tnfrsf4	tumor necrosis factor receptor superfamily member 4-like	XM_030420209.1	3.02285	0.000632853	Catalytic receptors	Tumour necrosis factor (TNF) receptor family
lrp5	low-density lipo receptor-related 5	XM_030425773.1	3.02185	7.35764e-05	Receptor-mediated endocytosis
paqr7b	membrane progestin receptor alpha-B-like	XM_030413075.1	2.99207	0.00106881	G protein-coupled receptors
lrp2	low-density lipo receptor-related 2-like	XM_030401102.1	2.95893	2.314e-05	Receptor-mediated endocytosis
igf2r	cation-independent mannose-6-phosphate receptor	XM_030404958.1	2.93416	3.12918e-07	G protein-coupled receptors
tyk2	Non-receptor tyrosine- kinase TYK2	XM_030407112.1	2.92754	6.56607e-07	Catalytic receptors	Non-receptor tyrosine kinases (nRTKs)
lrp1	low-density lipo receptor-related 1-like	XM_030421066.1	2.9013	1.96023e-06	Receptor-mediated endocytosis
fgfr1	fibroblast growth factor receptor 1	XM_030416502.1	2.8821	6.43203e-09	Catalytic receptors	Receptor tyrosine kinase (RKT) family
lifr	leukemia inhibitory factor receptor-like	XM_030435145.1	2.87828	5.39833e-06	Catalytic receptors	Cytokine receptor family
igf2r	cation-independent mannose-6-phosphate receptor	XM_030404958.1	2.8263	1.90146e-06	G protein-coupled receptors
tlr2	toll-like receptor 2	XM_030431900.1	2.82594	2.57814e-05	Catalytic receptors	Pattern Recognition Receptors (PRR)
cnr1	cannabinoid receptor 1	XM_030406010.1	2.82166	0.00231711	G protein-coupled receptors
ryr3	ryanodine receptor 3 isoform X1	XM_030404939.1	2.7223	0.0029101	Ligand-gated ion channels
s1pr1	sphingosine 1-phosphate receptor 1-like	XM_030409003.1	2.67991	0.000469803	G protein-coupled receptors
grin1	glutamate receptor ionotropic, NMDA 1 isoform X2	XM_030436514.1	2.66153	8.17845e-11	Ligand-gated ion channels
notch2	neurogenic locus notch homolog 2-like	XM_030433165.1	2.6378	2.49411e-07	Others receptors	Notch receptors
tie1	tyrosine- kinase receptor Tie-1 isoform X1	XM_030433958.1	2.58834	0.00125287	Catalytic receptors	Receptor tyrosine kinase (RKT) family
cmklr1	chemokine-like receptor 1	XM_030436427.1	2.56345	9.43737e-05	G protein-coupled receptors
pparg	peroxisome proliferator-activated receptor gamma	XM_030421186.1	2.37796	1.4964e-05	Nuclear receptors
ldlr	low-density lipo receptor-like	XM_030431716.1	2.29347	0.00987536	Receptor-mediated endocytosis
s1pr3	sphingosine 1-phosphate receptor 3-like	XM_030436690.1	2.19859	0.000306322	G protein-coupled receptors
nr1d2	nuclear receptor subfamily 1 group D member 2	XM_030412025.1	2.15171	7.51311e-06	Nuclear receptors
epha4	ephrin type-A receptor 4 isoform X1	XM_030394726.1	2.0886	0.00354718	Catalytic receptors	Receptor tyrosine kinase (RKT) family
gpr55	G- coupled receptor 55-like	XM_030403204.1	2.0355	0.00353434	G protein-coupled receptors
il7r	interleukin-7 receptor subunit	XM_030435736.1	1.95609	0.00456432	Catalytic receptors	Cytokine receptor family
ptgfr	prostaglandin F receptor	XM_030434372.1	1.89257	0.000767745	G protein-coupled receptors
get1	Guided entry of tail-anchored proteins factor 1	XM_030400647.1	1.86118	0.00374419	Others receptors
tnfrsf26	tumor necrosis factor receptor superfamily member 26-like	XM_030442872.1	1.74853	0.000662158	Catalytic receptors	Tumour necrosis factor (TNF) receptor family
srpra	signal recognition particle receptor subunit alpha	XM_030439162.1	1.72583	0.0049126	G protein-coupled receptors
tfrc	transferrin receptor 1	XM_030404199.1	1.69058	0.00466509	Receptor-mediated endocytosis
bmpr2	bone morphogenetic receptor type-2	XM_030409647.1	1.68374	0.00124609	Catalytic receptors	Receptor serine/threonine kinase (RSTK) family
ptprg	receptor-type tyrosine- phosphatase gamma	XM_030419126.1	1.60781	0.000461384	Catalytic receptors	Receptor tyrosine phosphatase (RTP) family
atp6ap2	renin receptor	XM_030429201.1	1.49749	0.00435165	Others receptors

## Sheet: Table S3
Table S3. Upregulated genes in SPZEJ potentially involved in metabolism of lipids, proteins and carbohydrates
Name	Annotation	Sequence ID	log2FoldChange	P adj	Functional group	Subgroup
alox15b	arachidonate 15-lipoxygenase B-like	XM_030418810.1	9.83357	0.00204393	Lipids	Eicosanoids
abhd12	lysophosphatidylserine lipase ABHD12-like	XM_030442966.1	9.78114	0.00228003	Lipids	Glycerophospholipids
dgat2	diacylglycerol O-acyltransferase 2-like	XM_030438005.1	9.62312	4.70198e-05	Lipids	Glycerolipids
tmprss9	transmembrane protease serine 9-like	XM_030440597.1	9.47894	0.000573575	Proteins	Proteases
aloxe3	hydroperoxide isomerase ALOXE3-like	XM_030415044.1	9.34427	5.83645e-11	Lipids	Eicosanoids
neu3	sialidase-3-like	XM_030443420.1	8.79717	4.11323e-13	Carbohydrates	Complex carbohydrate metabolism
haao	3-hydroxyanthranilate 3,4-dioxygenase	XM_030440911.1	8.5191	7.15785e-20	Proteins	Amino acid metabolism
ctss	cathepsin S	XM_030395110.1	8.47754	1.5032e-11	Proteins	Proteases
ctsk	cathepsin K-like	XM_030394861.1	8.41201	9.59392e-20	Proteins	Proteases
alox5	arachidonate 5-lipoxygenase-like	XM_030430394.1	8.28169	2.04884e-16	Lipids	Eicosanoids
cpn1	carboxypeptidase N subunit	XM_030400328.1	8.20907	9.07573e-18	Proteins	Proteases
ctsz	cathepsin Z-like	XM_030395763.1	7.83673	0.00322388	Proteins	Proteases
ctsh	cathepsin H	XM_030424725.1	7.73146	5.17991e-18	Proteins	Proteases
agpat4	1-acyl-sn-glycerol-3-phosphate acyltransferase delta	XM_030442192.1	7.71362	4.20212e-12	Lipids	Glycerophospholipids
ggt5	gamma-glutamyltransferase 5-like	XM_030417543.1	7.6357	9.37489e-08	Proteins	Amino acid metabolism
aloxe3	hydroperoxide isomerase ALOXE3-like	XM_030418778.1	7.59588	7.43321e-06	Lipids	Eicosanoids
agl	glycogen debranching enzyme	XM_030403344.1	7.50672	6.8844e-05	Carbohydrates	Glycogen
kmo	kynurenine 3-monooxygenase	XM_030442395.1	7.47613	2.8449e-22	Proteins	Amino acid metabolism
dpp4	dipeptidyl peptidase 4-like	XM_030410394.1	7.43612	2.04513e-14	Proteins	Proteases
tpp1	tripeptidyl-peptidase 1	XM_030391334.1	7.38153	7.65634e-22	Proteins	Proteases
lpcat2	lysophosphatidylcholine acyltransferase 2	XM_030413812.1	7.11788	1.79564e-06	Lipids	Glycerophospholipids
chst15	carbohydrate sulfotransferase 15	XM_030401433.1	7.1133	1.00533e-21	Carbohydrates	Complex carbohydrate metabolism
ggt5	gamma-glutamyltransferase 5-like	XM_030436852.1	7.11154	1.17092e-05	Proteins	Amino acid metabolism
tpi1	triosephosphate isomerase	XM_030411787.1	6.82698	4.49197e-13	Carbohydrates	Glycolisis/gluconeogenesis
cpa1	carboxypeptidase A1-like	XM_030426933.1	6.82417	1.5565e-20	Proteins	Proteases
neu4	sialidase-4-like	XM_030412632.1	6.74418	9.87287e-11	Carbohydrates	Complex carbohydrate metabolism
cpo	carboxypeptidase O-like	XM_030409309.1	6.71496	0.00138962	Proteins	Proteases
gsta1	glutathione S-transferase A	XM_030413028.1	6.70094	3.18472e-16	Lipids	Eicosanoids
pygl	glycogen phosphorylase, liver form	XM_030443612.1	6.6465	6.12712e-18	Carbohydrates	Glycogen
prcp	lysosomal Pro-X carboxypeptidase	XM_030407777.1	6.52404	1.95262e-17	Proteins	Proteases
psmb7	proteasome subunit beta type-7-like	XM_030436820.1	6.43482	3.32364e-15	Proteins	Proteasome
tat	tyrosine aminotransferase	XM_030426266.1	6.31632	0.000375936	Proteins	Amino acid metabolism
scpep1	retinoid-inducible serine carboxypeptidase	XM_030406738.1	6.30559	2.47533e-22	Proteins	Proteases
ctsl1	cathepsin L1-like	XM_030395112.1	6.28425	3.40538e-12	Proteins	Proteases
g6pd	glucose-6-phosphate 1-dehydrogenase-like	XM_030423566.1	6.2426	1.45167e-11	Carbohydrates	Pentose phosphate pathway
ldha	L-lactate dehydrogenase A chain	XM_030425767.1	6.20811	3.52737e-20	Carbohydrates	Glycolisis/gluconeogenesis
elovl1	elongation of very long chain fatty acids 1-like	XM_030401777.1	6.19406	1.52428e-05	Lipids	Fatty acids metabolism
psmb7	proteasome subunit beta type-7-like	XM_030412451.1	6.17541	3.89223e-15	Proteins	Proteasome
naga	alpha-N-acetylgalactosaminidase-like isoform X1	XM_030393146.1	6.16264	2.29455e-16	Carbohydrates	Complex carbohydrate metabolism
ctss	cathepsin S-like	XM_030394916.1	6.16062	1.05307e-19	Proteins	Proteases
psmb9	proteasome subunit beta type-9	XM_030412460.1	6.12831	4.69471e-11	Proteins	Proteasome
cpo	carboxypeptidase O-like	XM_030427534.1	6.0478	0.00997357	Proteins	Proteases
acss3	acyl-CoA synthetase short chain family member 3, mitochondrial	XM_030439572.1	6.04756	0.000962097	Lipids	Fatty acids metabolism
pgam1	phosphoglycerate mutase 1	XM_030415743.1	5.98164	2.46287e-24	Carbohydrates	Glycolisis/gluconeogenesis
psmb6	proteasome subunit beta type-6-B like	XM_030412456.1	5.97452	5.43822e-18	Proteins	Proteasome
gys1	glycogen [starch] synthase, muscle	XM_030408082.1	5.97211	9.09357e-08	Carbohydrates	Glycogen
naga	alpha-N-acetylgalactosaminidase-like isoform X1	XM_030393146.1	5.90262	7.08471e-05	Carbohydrates	Complex carbohydrate metabolism
degs2	sphingolipid delta(4)-desaturase C4-monooxygenase DES2	XM_030391376.1	5.87454	0.000121738	Lipids	Sphingolipids
lipa	lysosomal acid lipase cholesteryl ester hydrolase-like	XM_030400790.1	5.79758	1.12372e-20	Lipids	Cholesterol esters and steroid hormones
psmb8	proteasome subunit beta type-8-like	XM_030412452.1	5.7875	1.70332e-12	Proteins	Proteasome
sco1	SCO1 homolog, mitochondrial	XM_030406479.1	5.78109	0.000306894	OXPHOS
chst8	carbohydrate sulfotransferase 8-like	XM_030413606.1	5.75712	3.11867e-15	Carbohydrates	Complex carbohydrate metabolism
pygm	glycogen phosphorylase, muscle form	XM_030430705.1	5.68692	0.000451835	Carbohydrates	Glycogen
chst3	carbohydrate sulfotransferase 3-like	XM_030399238.1	5.66555	1.66149e-12	Carbohydrates	Complex carbohydrate metabolism
gmppa	mannose-specific lectin-like	XM_030399042.1	5.64461	0.0049637	Carbohydrates	Mannose
plod2	procollagen-lysine,2-oxoglutarate 5-dioxygenase 2 isoform X1	XM_030397687.1	5.58181	0.000672774	Proteins	Amino acid metabolism
hsd17b12	very-long-chain 3-oxoacyl-CoA reductase-A-like	XM_030426701.1	5.57763	1.79363e-05	Lipids	Cholesterol esters and steroid hormones
sgpl1	sphingosine-1-phosphate lyase 1 isoform X2	XM_030441245.1	5.54603	1.23174e-12	Lipids	Sphingolipids
zadh2	zinc-binding alcohol dehydrogenase domain-containing 2	XM_030392820.1	5.53869	6.13867e-09	Lipids	Eicosanoids
erap1	endoplasmic reticulum aminopeptidase 1-like	XM_030418098.1	5.49955	7.55375e-14	Proteins	Proteases
lpin2	Phosphatidate phosphatase LPIN2	XM_030398792.1	5.48062	2.43883e-10	Lipids	Fatty acids metabolism
elovl1	elongation of very long chain fatty acids 1-like	XM_030433597.1	5.46729	3.98236e-22	Lipids	Fatty acids metabolism
ctsl	cathepsin L1-like	XM_030443086.1	5.43146	0.000217452	Proteins	Proteases
pla2g4a	cytosolic phospholipase A2	XM_030434413.1	5.40759	7.98999e-12	Lipids	Glycerophospholipids
gyg1	glycogenin-1-like	XM_030392058.1	5.39528	5.36827e-12	Carbohydrates	Glycogen
pepe	alpha-aspartyl dipeptidase-like	XM_030428146.1	5.35448	5.10621e-08	Proteins	Proteases
glb1	beta-galactosidase-like	XM_030429045.1	5.17762	6.8293e-18	Carbohydrates	Galactose
acsbg2	long-chain-fatty-acid-- ligase ACSBG2-like	XM_030416628.1	5.10818	0.00196213	Lipids	Fatty acids metabolism
cpe	carboxypeptidase E	XM_030428692.1	5.08513	4.64504e-10	Proteins	Proteases
il4i1	L-amino-acid oxidase-like isoform X1	XM_030441503.1	5.07217	2.20112e-05	Proteins	Amino acid metabolism
hpgd	15-hydroxyprostaglandin dehydrogenase [NAD(+)]	XM_030434271.1	5.06156	0.00667732	Lipids	Eicosanoids
ppp1r3c	phosphatase 1 regulatory subunit 3C	XM_030442816.1	5.00354	5.18276e-08	Carbohydrates	Glycogen
sgms2	phosphatidylcholine:ceramide cholinephosphotransferase 2	XM_030422399.1	4.99288	3.23186e-05	Lipids	Sphingolipids
fuca1	tissue alpha-L-fucosidase-like	XM_030412498.1	4.97269	3.06395e-11	Carbohydrates	Fucose
pygm	Glycogen phosphorylase, muscle form	XM_030430705.1	4.84051	0.000425241	Carbohydrates	Glycogen
tmprss6	transmembrane protease serine 6	XM_030424706.1	4.82133	0.000668213	Proteins	Proteases
cyb5r2	NADH-cytochrome b5 reductase 2-like	XM_030424698.1	4.79334	4.0734e-05	Lipids	Cholesterol esters and steroid hormones
hpgd	15-hydroxyprostaglandin dehydrogenase [NAD(+)]	XM_030434271.1	4.7079	0.00529298	Lipids	Eicosanoids
hpgd	15-hydroxyprostaglandin dehydrogenase [NAD(+)]-like	XM_030439048.1	4.61779	1.82165e-06	Lipids	Eicosanoids
prss16	thymus-specific serine protease-like	XM_030407418.1	4.59335	4.33878e-17	Proteins	Proteases
cyp19a1	brain aromatase	XM_030425543.1	4.59193	1.29209e-06	Lipids	Cholesterol esters and steroid hormones
treh	trehalase	XM_030408788.1	4.55414	1.97892e-12	Carbohydrates	Trehalose
cyp8b1	7-alpha-hydroxycholest-4-en-3-one 12-alpha-hydroxylase	XM_030401523.1	4.55176	0.00020868	Lipids	Bile acids
acsbg2	long-chain-fatty-acid-- ligase ACSBG2-like	XM_030416628.1	4.54018	0.000311769	Lipids	Fatty acids metabolism
galc	galactocerebrosidase isoform X1	XM_030392217.1	4.46911	4.81095e-14	Lipids	Sphingolipids
pkm	pyruvate kinase PKM-like isoform X2	XM_030415553.1	4.46524	3.30578e-18	Carbohydrates	Glycolisis/gluconeogenesis
psme2	proteasome activator complex subunit 2	XM_030398970.1	4.45738	3.39519e-18	Proteins	Proteasome
erap2	endoplasmic reticulum aminopeptidase 2	XM_030416945.1	4.35145	9.64917e-08	Proteins	Proteases
aldoa	fructose-bisphosphate aldolase A-like	XM_030407618.1	4.33198	6.11472e-16	Carbohydrates	Glycolisis/gluconeogenesis
hsd17b14	17-beta-hydroxysteroid dehydrogenase 14	MG700546.1	4.31144	2.35839e-08	Lipids	Cholesterol esters and steroid hormones
gale	UDP-glucose 4-epimerase isoform X1	XM_030391304.1	4.27416	1.186e-10	Carbohydrates	Galactose
hk1	hexokinase-1	XM_030414398.1	4.26902	6.98002e-10	Carbohydrates	Glycolisis/gluconeogenesis
acer2	alkaline ceramidase 2	XM_030428611.1	4.26189	8.26254e-06	Lipids	Sphingolipids
glul	glutamine synthetase-like	XM_030403220.1	4.25506	5.1312e-14	Proteins	Amino acid metabolism
gusb	beta-glucuronidase	XM_030438926.1	4.20033	3.75302e-11	Carbohydrates	Complex carbohydrate metabolism
gpx4	phospholipid hydroperoxide glutathione peroxidase, mitochondrial-like	XM_030403999.1	4.18659	3.94295e-09	Carbohydrates	Fucose
plpp2	phospholipid phosphatase 2-like	XM_030391351.1	4.18587	0.00101346	Lipids	Sphingolipids
nceh1	neutral cholesterol ester hydrolase 1	XM_030392170.1	4.18574	5.0655e-06	Lipids	Cholesterol esters and steroid hormones
slc27a6	long-chain fatty acid transport protein 6-like	XM_030436677.1	4.1617	0.00650116	Lipids	Fatty acids metabolism
asah1	N-acylsphingosine amidohydrolase 1	XM_030434128.1	4.15504	4.42403e-21	Lipids	Sphingolipids
abhd12	lysophosphatidylserine lipase ABHD12-like	XM_030442966.1	4.15359	1.70068e-08	Lipids	Glycerophospholipids
dgke	diacylglycerol kinase epsilon	XM_030428545.1	4.123	1.18711e-06	Lipids	Glycerolipids
liph	lipase member H	XM_030439115.1	4.12008	0.000963678	Lipids	Glycerophospholipids
pygl	glycogen phosphorylase, liver form	XM_030443612.1	4.11391	0.00652725	Carbohydrates	Glycogen
fahd2	fumarylacetoacetate hydrolase domain-containing 2-like	XM_030417342.1	4.09537	4.05424e-13	Proteins	Amino acid metabolism
hk1	hexokinase-1 isoform X2	XM_030423365.1	4.08733	7.73693e-10	Carbohydrates	Glycolisis/gluconeogenesis
tpte2	phosphatidylinositol 3,4,5-trisphosphate 3-phosphatase TPTE2-like	XM_030438022.1	4.08733	2.2762e-12	Lipids	Glycerophospholipids
pgm5	phosphoglucomutase 5	XM_030415810.1	4.08452	0.000585151	Carbohydrates	Glycogen
ctss	cathepsin S-like	XM_030392674.1	4.07701	1.02612e-05	Proteins	Proteases
ch25h	cholesterol 25-hydroxylase	XM_030399416.1	4.05337	0.00171839	Lipids	Cholesterol esters and steroid hormones
b4galnt1	beta-1,4 N-acetylgalactosaminyltransferase 1-like	XM_030423256.1	4.04629	3.48386e-08	Lipids	Sphingolipids
lpcat2	lysophosphatidylcholine acyltransferase 2	XM_030413812.1	4.03859	3.0289e-06	Lipids	Glycerophospholipids
cpt1b	carnitine palmitoyltransferase 1B	XM_030424605.1	4.0343	0.00775371	Lipids	Fatty acids metabolism
aldoa	fructose-bisphosphate aldolase A-like	XM_030407618.1	4.01949	4.84102e-11	Carbohydrates	Glycolisis/gluconeogenesis
tpi1	triosephosphate isomerase 1	XM_030393432.1	4.0079	7.13733e-15	Carbohydrates	Glycolisis/gluconeogenesis
erlin2	erlin-2	XM_030417274.1	3.98467	4.49069e-08	Lipids	Cholesterol esters and steroid hormones
gpd1	glycerol-3-phosphate dehydrogenase [NAD(+)], cytoplasmic-like	XM_030410294.1	3.95773	6.42545e-13	Lipids	Glycerophospholipids
pygm	glycogen phosphorylase, muscle form	XM_030430705.1	3.95067	7.33409e-07	Carbohydrates	Glycogen
gusb	beta-glucuronidase	XM_030438926.1	3.91252	2.50987e-10	Carbohydrates	Complex carbohydrate metabolism
elovl5	elongation of very long chain fatty acids 5	XM_030441481.1	3.90803	0.00478306	Lipids	Fatty acids metabolism
abhd12	lysophosphatidylserine lipase ABHD12-like	XM_030442966.1	3.89144	0.000306907	Lipids	Glycerophospholipids
idua	alpha-L-iduronidase	XM_030416368.1	3.89079	3.47823e-11	Carbohydrates	Complex carbohydrate metabolism
hyal3	hyaluronidase-3-like isoform X1	XM_030424267.1	3.85426	1.02613e-09	Carbohydrates	Complex carbohydrate metabolism
acsl6	long-chain-fatty-acid--CoA ligase 6-like	XM_030437943.1	3.8286	2.28354e-05	Lipids	Fatty acids metabolism
ldhb	L-lactate dehydrogenase B chain	XM_030440135.1	3.80873	0.00346031	Carbohydrates	Glycolisis/gluconeogenesis
gba	glucosylceramidase beta	XM_030393189.1	3.77056	9.52369e-11	Lipids	Sphingolipids
psme1	proteasome activator complex subunit 1	XM_030397694.1	3.74617	7.54329e-11	Proteins	Proteasome
cers2	ceramide synthase 2-like	XM_030434108.1	3.68499	0.00316797	Lipids	Sphingolipids
acss3	acyl-CoA synthetase short chain family member 3, mitochondrial	XM_030439572.1	3.68144	0.000283144	Lipids	Fatty acids metabolism
aldoa	fructose-bisphosphate aldolase A	XM_030399709.1	3.65463	4.10954e-15	Carbohydrates	Glycolisis/gluconeogenesis
acsl1	long-chain-fatty-acid--CoA ligase 1-like	XM_030419863.1	3.63189	1.12719e-09	Lipids	Fatty acids metabolism
pla2g4c	Cytosolic phospholipase A2 gamma	XM_030407783.1	3.61741	0.00599382	Lipids	Glycerophospholipids
elovl6	elongation of very long chain fatty acids 6-like	XM_030441931.1	3.59429	0.00456432	Lipids	Fatty acids metabolism
naga	Alpha-N-acetylgalactosaminidase-like	XM_030406305.1	3.55342	1.03822e-17	Carbohydrates	Complex carbohydrate metabolism
alox5	arachidonate 5-lipoxygenase	XM_030441710.1	3.50675	0.00217966	Lipids	Eicosanoids
bhmt	betaine--homocysteine S-methyltransferase 1	XM_030435678.1	3.50644	0.00918795	Proteins	Amino acid metabolism
folh1b	folate hydrolase 1B	XM_030408405.1	3.45184	0.00917025	Proteins	Proteases
auh	AU RNA binding methylglutaconyl-CoA hydratase	XM_030435480.1	3.44953	7.55334e-07	Proteins	Amino acid metabolism
psmb6	proteasome subunit beta type-6-like	XM_030410479.1	3.42336	2.14771e-06	Proteins	Proteasome
abhd12	lysophosphatidylserine lipase ABHD12-like	XM_030442966.1	3.33337	0.00133486	Lipids	Glycerophospholipids
cdo1	cysteine dioxygenase type 1	XM_030417996.1	3.31428	9.00219e-06	Proteins	Amino acid metabolism
gpat3	glycerol-3-phosphate acyltransferase 3-like	XM_030416700.1	3.3138	0.00068544	Lipids	Glycerolipids
prep	prolyl endopeptidase-like	XM_030413029.1	3.2881	7.56948e-09	Proteins	Proteases
gldc	glycine dehydrogenase (decarboxylating), mitochondrial	XM_030416058.1	3.27907	0.000408999	Proteins	Amino acid metabolism
cth	cystathionine gamma-lyase	XM_030433820.1	3.25048	9.77524e-07	Proteins	Amino acid metabolism
pnpla2	patatin-like phospholipase domain-containing 2	XM_030439396.1	3.24023	6.44229e-11	Lipids	Glycerolipids
far1	fatty acyl-CoA reductase 1-like	XM_030425406.1	3.22564	9.41202e-09	Lipids	Fatty acids metabolism
pnpla2	patatin-like phospholipase domain-containing 2	XM_030439396.1	3.20513	0.000101369	Lipids	Glycerolipids
adpgk	ADP-dependent glucokinase-like	XM_030414898.1	3.19613	1.45246e-09	Carbohydrates	Glycolisis/gluconeogenesis
gpi	glucose-6-phosphate isomerase-like	XM_030425162.1	3.1503	5.44331e-08	Carbohydrates	Glycolisis/gluconeogenesis
otc	ornithine carbamoyltransferase, mitochondrial	XM_030427723.1	3.05207	3.41644e-06	Proteins	Amino acid metabolism
arg2	arginase-2, mitochondrial	XM_030443793.1	3.05164	0.000234696	Proteins	Amino acid metabolism
chst2	carbohydrate sulfotransferase 2	XM_030397630.1	3.03759	0.00128578	Carbohydrates	Complex carbohydrate metabolism
cers6	ceramide synthase 6	XM_030429466.1	3.02732	0.000519866	Lipids	Sphingolipids
eno1	alpha-enolase isoform X1	XM_030422581.1	2.99447	4.83166e-11	Carbohydrates	Glycolisis/gluconeogenesis
gpi	glucose-6-phosphate isomerase-like	XM_030425162.1	2.99194	2.97954e-10	Carbohydrates	Glycolisis/gluconeogenesis
mtmr6	myotubularin-related 6	XM_030397745.1	2.99099	3.6713e-08	Lipids	Glycerophospholipids
idh2	isocitrate dehydrogenase [NADP], mitochondrial-like	XM_030413566.1	2.97495	1.60351e-07	Carbohydrates	TCA cycle
pld3	Phospholipase D3	XM_030403992.1	2.95673	7.33913e-08	Lipids	Glycerophospholipids
ctsz	cathepsin Z	XM_030420146.1	2.94416	1.95186e-08	Proteins	Proteases
pm20d2	peptidase M20 domain-containing 2	XM_030392030.1	2.94349	0.00954789	Proteins	Proteases
ddah1	N(G),N(G)-dimethylarginine dimethylaminohydrolase 1 isoform X1	XM_030432653.1	2.92098	0.000384518	Proteins	Amino acid metabolism
cpn	calphotin-like isoform X2	XM_030415937.1	2.91183	0.00761107	Proteins	Proteases
sgms1	phosphatidylcholine:ceramide cholinephosphotransferase 1	XM_030442285.1	2.87015	2.37648e-07	Lipids	Sphingolipids
gpi	glucose-6-phosphate isomerase-like	XM_030425162.1	2.85402	0.00406313	Carbohydrates	Glycolisis/gluconeogenesis
tbxas1	Thromboxane-A synthase	XM_030425835.1	2.83086	1.63053e-06	Lipids	Eicosanoids
gclm	glutamate--cysteine ligase regulatory subunit	XM_030434387.1	2.81493	5.48514e-05	Proteins	Amino acid metabolism
gla	alpha-galactosidase A	XM_030396710.1	2.78757	0.00161608	Carbohydrates	Galactose
cpd	carboxypeptidase D	XM_030393838.1	2.78276	7.72141e-07	Proteins	Proteases
neu1	sialidase-1	XM_030411719.1	2.76558	2.29539e-08	Carbohydrates	Complex carbohydrate metabolism
glb1l2	beta-galactosidase-1-like protein 2	XM_030444051.1	2.759	0.000401157	Carbohydrates	Galactose
gpi	glucose-6-phosphate isomerase-like	XM_030425162.1	2.75699	2.09672e-08	Carbohydrates	Glycolisis/gluconeogenesis
phkg2	phosphorylase b kinase gamma catalytic chain, liver testis isoform	XM_030399338.1	2.74312	3.22213e-06	Carbohydrates	Glycogen
glb1	beta-galactosidase 1	XM_030419902.1	2.69715	1.16979e-08	Carbohydrates	Galactose
crls1	cardiolipin synthase (CMP-forming)	XM_030442945.1	2.68262	2.79628e-05	Lipids	Glycerophospholipids
pgd	6-phosphogluconate dehydrogenase, decarboxylating	XM_030423178.1	2.68203	5.5769e-08	Carbohydrates	Pentose phosphate pathway
taldo1	transaldolase 1	XM_030415332.1	2.66641	5.53028e-08	Carbohydrates	Pentose phosphate pathway
cndp2	carnosine dipeptidase 2	XM_030412942.1	2.64227	5.34548e-09	Proteins	Proteases
pygm	glycogen phosphorylase, muscle form	XM_030430705.1	2.63917	0.000106366	Carbohydrates	Glycogen
acot11	acyl-coenzyme A thioesterase 11-like	XM_030403551.1	2.63047	0.000183184	Lipids	Fatty acids metabolism
cpq	carboxypeptidase Q	XM_030393553.1	2.62447	1.10361e-05	Proteins	Proteases
lipg	endothelial lipase	XM_030416690.1	2.61924	0.00519372	Lipids	Fatty acids metabolism
dgkd	diacylglycerol kinase delta-like isoform X2	XM_030429970.1	2.60436	0.000568537	Lipids	Glycerolipids
lypla2	lysophospholipase 2	XM_030412359.1	2.54527	0.000487969	Lipids	Fatty acids metabolism
gnmt	glycine N-methyltransferase	XM_030391912.1	2.54257	0.000102831	Proteins	Amino acid metabolism
gaa	lysosomal alpha-glucosidase-like	XM_030422232.1	2.53671	2.74558e-05	Carbohydrates	Glycogen
pgam1	phosphoglycerate mutase 1	XM_030441586.1	2.5169	1.8971e-09	Carbohydrates	Glycolisis/gluconeogenesis
tktl2	transketolase-like protein 2	XM_030423559.1	2.47531	3.10876e-06	Carbohydrates	Pentose phosphate pathway
chst11	carbohydrate sulfotransferase 11-like isoform X1	XM_030422517.1	2.38124	0.000105441	Carbohydrates	Complex carbohydrate metabolism
idi1	isopentenyl-diphosphate Delta-isomerase 1	XM_030397830.1	2.37828	9.91235e-05	Lipids	Cholesterol esters and steroid hormones
htra2	serine protease HTRA2, mitochondrial-like	XM_030443699.1	2.33305	7.97194e-05	Proteins	Proteases
gstz1	maleylacetoacetate isomerase isoform X1	XM_030443593.1	2.32009	8.23829e-05	Proteins	Amino acid metabolism
tigar	fructose-2,6-bisphosphatase TIGAR B-like	XM_030440449.1	2.31539	0.000513006	Carbohydrates	Fructose
gapdh2	glyceraldehyde-3-phosphate dehydrogenase 2	XM_030393839.1	2.27978	7.45472e-07	Carbohydrates	Glycolisis/gluconeogenesis
abhd6	monoacylglycerol lipase ABHD6	XM_030421259.1	2.23189	0.00181158	Lipids	Glycerophospholipids
ctsd	cathepsin D-like	XM_030407720.1	2.16276	5.86047e-06	Proteins	Proteases
abhd2	monoacylglycerol lipase ABHD2-like	XM_030426146.1	2.16204	0.000172337	Lipids	Glycerophospholipids
mgst3	transmembrane 50A	XM_030391686.1	2.15655	6.60292e-06	Lipids	Eicosanoids
gsk3a	glycogen synthase kinase-3 alpha	XM_030393861.1	2.13824	3.96785e-05	Carbohydrates	Glycogen
lap3	cytosol aminopeptidase	XM_030394808.1	2.11173	1.07006e-05	Proteins	Proteases
lta4h	leukotriene A-4 hydrolase	XM_030439623.1	2.11069	0.000903745	Lipids	Eicosanoids
abhd3	phospholipase ABHD3-like isoform X2	XM_030405056.1	2.09544	0.00307966	Lipids	Glycerophospholipids
acadl	long-chain specific acyl-CoA dehydrogenase, mitochondrial	XM_030410091.1	2.09473	0.00378472	Lipids	Fatty acids metabolism
fuca1	tissue alpha-L-fucosidase	XM_030412496.1	2.07022	0.00116157	Carbohydrates	Fucose
acot1	acyl-coenzyme A thioesterase 1-like	XM_030404826.1	2.02955	1.45341e-05	Lipids	Fatty acids metabolism
plbd2	phospholipase B-like 2	XM_030415803.1	1.97532	0.00361082	Lipids	Glycerophospholipids
asns	asparagine synthetase [glutamine-hydrolyzing]	XM_030412493.1	1.92758	0.000336537	Proteins	Amino acid metabolism
plpbp	pyridoxal phosphate binding protein	XM_030424303.1	1.91457	0.00167666	Proteins	Amino acid metabolism
gpt2	alanine aminotransferase 2-like	XM_030397604.1	1.90311	9.18544e-05	Proteins	Amino acid metabolism
idh3g	isocitrate dehydrogenase [NAD] subunit gamma, mitochondrial	XM_030423034.1	1.88664	0.000995108	Carbohydrates	TCA cycle
eno1	alpha-enolase-like	XM_030421370.1	1.87775	1.4364e-05	Carbohydrates	Glycolisis/gluconeogenesis
fuca1	tissue alpha-L-fucosidase	XM_030412496.1	1.87767	0.00168742	Carbohydrates	Fucose
htt	huntingtin isoform X5	XM_030431485.1	1.85284	0.000241323	Proteins	Amino acid metabolism
abhd5	1-acylglycerol-3-phosphate O-acyltransferase ABHD5-like	XM_030413137.1	1.82154	0.000815395	Lipids	Glycerophospholipids
cbs	cystathionine beta-synthase-like	XM_030409566.1	1.81314	9.69636e-06	Proteins	Amino acid metabolism
lta4h	leukotriene A-4 hydrolase	XM_030439623.1	1.7829	0.00262674	Lipids	Eicosanoids
aass	alpha-aminoadipic semialdehyde synthase, mitochondrial	XM_030425749.1	1.78181	0.0025429	Proteins	Amino acid metabolism
mtmr1	myotubularin-related 2-like isoform X1	XM_030431368.1	1.68248	0.00977747	Lipids	Glycerophospholipids
ivd	isovaleryl- dehydrogenase, mitochondrial	XM_030392096.1	1.67456	0.00731333	Proteins	Amino acid metabolism
gclc	glutamate--cysteine ligase catalytic subunit	XM_030441426.1	1.66808	0.00195244	Proteins	Amino acid metabolism
ganab	neutral alpha-glucosidase AB isoform X1	XM_030396515.1	1.64093	0.000204716	Carbohydrates	Complex carbohydrate metabolism
cers1	ceramide synthase 1	XM_030433700.1	1.63958	0.00302408	Lipids	Sphingolipids
galt	galactose-1-phosphate uridylyltransferase	XM_030436013.1	1.6169	0.00476666	Carbohydrates	Galactose
pgk1	phosphoglycerate kinase 1	XM_030438167.1	1.51646	0.00792756	Carbohydrates	Glycolisis/gluconeogenesis
azin1	antizyme inhibitor 1-like	XM_030412376.1	1.46541	0.00250449	Proteins	Amino acid metabolism
pecr	peroxisomal trans-2-enoyl- reductase	XM_030401849.1	1.24604	0.00992002	Lipids	Fatty acids metabolism

## Sheet: Table S4
Table S4. Upregulated genes in SPZEJ potentially in involved in cytoskeletal organization
Name	Annotation	Sequence ID	log2FoldChange	P adj	Functional group
marcks	myristoylated alanine-rich C-kinase substrate	XM_030405543.1	9.49359	5.85552e-14	Cytoskeletal organization
sybu	syntabulin isoform X1	XM_030393174.1	8.71601	0.00504743	Microtubule binding
kif20a	kinesin KIF20A	XP_030254927.1	8.68305	0.000502155	Motor proteins
aif1	allograft inflammatory factor 1-like	XM_030394169.1	8.47845	1.19339e-24	Actin-binding
flna	filamin-A-like isoform X3	XP_030279434.1	8.32933	7.08441e-09	Actin-binding
capg	capping actin protein, gelsolin like	XM_030429756.1	7.91657	3.40471e-30	Actin-binding
fes	tyrosine- kinase Fes Fps	XM_030413459.1	7.74045	6.07707e-07	Cytoskeletal organization
krt18	keratin, type I cytoskeletal 18	XM_030421554.1	7.28043	1.48756e-19	Intermediate filaments
map1lc3c	microtubule-associated s 1A 1B light chain 3C	XM_030411679.1	7.21581	0.000258973	Microtubule binding
pstpip1	proline-serine-threonine phosphatase-interacting 1-like	XM_030415109.1	6.9413	1.2329e-14	Cytoskeletal organization
tln1	Tln1 , partial	XM_030435216.1	6.77549	2.24109e-06	Actin-binding
dbn1	drebrin 1	XM_030437453.1	6.74698	3.36068e-05	Actin-binding
myo1h	unconventional myosin-Ih-like	XM_030434723.1	6.53657	0.000794403	Motor proteins
tyb12	thymosin beta-12	XM_030410251.1	6.53502	2.7773e-09	Cytoskeletal organization
iffo1	intermediate filament family orphan 1	XP_030249901.1	6.29409	3.7123e-12	Intermediate filaments
nin	ninein isoform X1	XM_030443605.1	6.23566	0.000347574	Cytoskeletal organization
tchh	trichohyalin-like	XM_030431660.1	6.2276	4.28161e-20	Intermediate filaments
fchsd1	F-BAR and double SH3 domains 1-like isoform X2	XM_030397451.1	6.21082	1.48151e-12	Cytoskeletal organization
trip10	cdc42-interacting 4 homolog isoform X1	XM_030414722.1	6.04298	1.94968e-07	Cytoskeletal organization
myo7a	unconventional myosin-VIIa-like	XM_030434392.1	6.00849	1.22843e-16	Motor proteins
tpm4	tropomyosin alpha-4 chain isoform X1	XM_030433213.1	5.99805	3.14318e-11	Motor proteins
elmo1	engulfment and cell motility 1 isoform X1	XM_030411699.1	5.78613	4.0581e-12	Cytoskeletal organization
synpo	synaptopodin isoform X1	XM_030396558.1	5.77948	0.00200091	Actin-binding
mybpc3	myosin-binding C, cardiac-type	XM_030415203.1	5.70833	1.771e-10	Motor proteins
arpc1a	actin related protein 2/3 complex subunit 1A	XM_030431695.1	5.61185	5.31691e-21	Actin filaments
parvg	gamma-parvin	XM_030425877.1	5.58054	2.90017e-09	Cytoskeletal organization
tuba1c	tubulin alpha-1C chain-like	XM_030410346.1	5.58036	3.64275e-21	Microtubules
tuba1a	tubulin alpha-1C chain-like	XM_030410346.1	5.54601	1.37195e-18	Microtubules
lrch2	leucine-rich repeat and calponin homology domain-containing 2	XM_030438607.1	5.54437	0.00371891	Cytoskeletal organization
abracl	Costars_family_ABRACL	XM_030405884.1	5.4174	6.72707e-24	Actin filaments
abi1	abl interactor 1-like	XM_030408670.1	5.38689	6.47247e-05	Cytoskeletal organization
actb	actin, cytoplasmic-like	XM_030406939.1	5.37771	9.85978e-07	Actin filaments
synm	Synemin	XM_030425027.1	5.25133	0.00378292	Intermediate filaments
eppk1	epiplakin isoform X1	XM_030412836.1	5.24857	6.00182e-22	Cytoskeletal organization
flna	filamin-A-like isoform X2	XP_030279433.1	5.24155	5.77405e-16	Actin-binding
syne2	nesprin-2-like, partial	XM_030443159.1	5.22804	0.00729132	Actin-binding
gsn	gelsolin-like	XP_030257951.1	5.20901	2.02296e-13	Actin-binding
hcls1	hematopoietic lineage cell-specific protein-like	XM_030440184.1	5.18494	5.25973e-29	Actin-binding
fmnl1	formin-like protein 1	XP_030264624.1	5.13325	7.38862e-16	Cytoskeletal organization
fgd4	FYVE, and PH domain-containing 4 isoform X1	XP_030279100.1	5.12881	2.70388e-10	Cytoskeletal organization
ckap4	cytoskeleton-associated 4	XM_030439239.1	5.07545	7.00086e-07	Microtubules
myo1g	unconventional myosin-Ig-like	XM_030411478.1	5.07277	7.8601e-18	Motor proteins
map4	microtubule-associated 4-like isoform X4	XM_030398764.1	5.02929	0.000349025	Microtubule binding
rp1l1	retinitis pigmentosa 1-like 1 protein	XM_030412625.1	5.02878	0.000524838
actn1	alpha-actinin-1 isoform X1	XM_030443749.1	5.02402	4.15472e-08	Actin-binding
krt8	keratin, type II cytoskeletal 8-like	XM_030422047.1	4.92992	1.31545e-09	Intermediate filaments
mlec	myosin light chain 1, cardiac muscle-like	XM_030428754.1	4.90896	7.4125e-05	Motor proteins
lima1	LIM domain and actin-binding 1-like isoform X1	XM_030421401.1	4.80309	2.1467e-11	Actin filaments
arpc5	actin related protein 2/3 complex subunit 5	XM_030432872.1	4.78772	7.804e-17	Actin filaments
ssh3	phosphatase Slingshot homolog 3-like	XM_030396322.1	4.74862	1.07455e-16	Cytoskeletal organization
mylk	myosin light chain kinase, smooth muscle-like	XM_030400705.1	4.67049	0.000563183	Motor proteins
gmfb	glia maturation factor beta-like	XM_030441421.1	4.63589	1.42204e-14	Actin-binding
coro1b	coronin-1B-like	XM_030430816.1	4.55329	1.45295e-08	Actin-binding
fes	tyrosine- kinase Fes Fps isoform X2	XM_030413459.1	4.45991	5.63319e-09	Cytoskeletal organization
mypn	myopalladin isoform X2	XM_030442065.1	4.3855	0.00104394	Actin-binding
pstpip1	proline-serine-threonine phosphatase-interacting 1 isoform X2	XM_030427066.1	4.36309	2.77925e-06	Cytoskeletal organization
coro1a	coronin-1A-like	XM_030407189.1	4.35473	7.20984e-21	Actin-binding
cnn2	calponin-2	XP_030258383.1	4.30141	8.10162e-12	Actin-binding
tuba	tubulin alpha chain	XM_030429298.1	4.29092	2.45385e-19	Microtubules
arpc4	actin-related protein 2/3 complex subunit 4	XM_030420801.1	4.26136	2.32462e-15	Actin filaments
carmil1	F-actin-uncapping protein LRRC16A-like	XM_030426976.1	4.25994	1.02555e-06	Motor proteins
lasp1	LIM and SH3 domain 1-like	XM_030400168.1	4.1661	0.000252614	Actin-binding
arp2	actin-related protein 2-like	XM_030431066.1	4.13361	2.30505e-12	Actin filaments
fgd3	FYVE, and PH domain-containing 3 isoform X2	XP_030279100.1	4.12104	1.95874e-10	Cytoskeletal organization
dnah12	dynein heavy chain 12, axonemal-like	XM_030421714.1	4.08739	2.18402e-12	Motor proteins
shroom3	Shroom3-like isoform X2	XM_030436351.1	4.00875	6.10277e-11	Actin-binding
wipf1	WAS WASL-interacting family member 1	XM_030442854.1	3.75961	2.57814e-05	Cytoskeletal organization
myh6	Myosin-6	XM_030398022.1	3.74933	0.00414671	Motor proteins
krt13	keratin, type I cytoskeletal 13-like	XP_030264323.1	3.72843	0.000187957	Intermediate filaments
elmo3	engulfment and cell motility 3	XM_030425762.1	3.72613	6.54959e-10	Cytoskeletal organization
pxn	paxillin	XM_030420503.1	3.71192	8.16112e-12	Actin-binding
tubb	tubulin beta chain-like	XM_030411784.1	3.70062	6.8127e-05	Microtubules
eml3	echinoderm microtubule-associated -like 3 isoform X1	XM_030430681.1	3.54672	0.00195456	Microtubule binding
cgnl1	cingulin 1 isoform X1	XM_030426611.1	3.52851	0.00684641	Cytoskeletal organization
kif21b	kinesin KIF21B isoform X5	XP_030275330.1	3.52351	2.72112e-06	Motor proteins
sptbn1	spectrin beta chain, non-erythrocytic 1 isoform X1	XM_030442892.1	3.44872	0.00369559	Cytoskeletal organization
mical1	methionine_sulfoxide_oxidase_mical1	XM_030423527.1	3.42669	1.09627e-09	Cytoskeletal organization
kifc3	kinesin KIFC3 isoform X2	XP_030270393.1	3.3516	0.00188307	Motor proteins
wdr1	WD repeat-containing 1	XM_030420946.1	3.34237	8.80725e-11	Cytoskeletal organization
camsap3	calmodulin-regulated spectrin-associated 3 isoform X1	XM_030407284.1	3.26793	5.35068e-06	Cytoskeletal organization
cdc42ep5	cdc42 effector 5	XM_030392656.1	3.25641	0.00161595	Cytoskeletal organization
pdlim7	PDZ and LIM domain 7-like isoform X2	XM_030395373.1	3.16533	0.00136099	Actin-binding
ezr	ezrin	XM_030405858.1	3.15714	1.18919e-08	Cytoskeletal organization
tagln	transgelin isoform X1	XM_030405744.1	3.13791	1.08051e-08	Actin-binding
eml2	echinoderm microtubule-associated -like 2 isoform X1	XM_030397084.1	3.13117	1.23174e-12	Microtubule binding
actr3	actin-related protein 3	XM_030409728.1	3.10928	7.88078e-11	Actin filaments
pdlim2	PDZ and LIM domain 2-like	XM_030418081.1	2.99281	0.0014937	Actin-binding
kank1	KN motif and ankyrin repeat domain-containing 1 isoform X1	XP_030272696.1	2.9693	0.000429961	Cytoskeletal organization
myo1f	A disintegrin and metallo ase with thrombospondin motifs 10-like	XM_030434392.1	2.96288	1.82466e-06	Motor proteins
tuba1a	tubulin alpha-1A chain-like	XM_030409814.1	2.91706	8.65323e-12	Microtubules
mark4	MAP microtubule affinity-regulating kinase 4-like isoform X1	XM_030405503.1	2.85572	4.99457e-08	Cytoskeletal organization
vim	Vimentin	XM_030404168.1	2.83518	8.32166e-06	Intermediate filaments
arpc2	actin related protein 2/3 complex subunit 2	XM_030410299.1	2.82365	2.78214e-08	Actin filaments
cfl1	cofilin-1	XM_030396718.1	2.81431	6.00483e-09	Cytoskeletal organization
myo9b	unconventional myosin-IXb-like isoform X1	XM_030403860.1	2.79815	4.90824e-07	Motor proteins
cap1	dyslexia-associated KIAA0319 homolog	XM_030412784.1	2.77305	2.92988e-09	Actin-binding
dync1i2	cytoplasmic dynein 1 intermediate chain 2-like isoform X1	XM_030429592.1	2.7472	2.25743e-06	Motor proteins
plec	plectin-like isoform X9	XM_030393906.1	2.7018	3.88762e-05	Cytoskeletal organization
pfn2	profilin-2 isoform X1	XM_030434032.1	2.65595	8.54494e-05	Actin-binding
utrn	utrophin isoform X1	XM_030404284.1	2.64563	0.000345376	Actin-binding
pdlim1	PDZ and LIM domain 1	XM_030442657.1	2.45186	1.03351e-06	Actin-binding
dbnl	drebrin isoform X1	XM_030417652.1	2.43937	6.40999e-05	Actin-binding
smtn	smoothelin-like isoform X4	XM_030417064.1	2.34026	0.00776367	Actin-binding
tmod3	tropomodulin-3	XM_030414634.1	2.33162	0.000267919	Cytoskeletal organization
ttll12	tubulin--tyrosine ligase 12	XM_030440758.1	2.30898	0.00211389	Microtubules
bin3	bridging integrator 3	XM_030415858.1	2.22646	0.000161565	Cytoskeletal organization
myh9	myosin-9-like isoform X1	XM_030408882.1	2.18008	3.33801e-05	Motor proteins
capza2	F-actin-capping subunit alpha-2	XM_030426251.1	2.17701	7.01349e-07	Actin filaments
bin2	bridging integrator 2-like isoform X1	XM_030421483.1	2.14711	0.000108124	Cytoskeletal organization
shroom3	Shroom3-like isoform X1	XM_030436351.1	2.08057	0.00754793	Actin-binding
actr2	actin-related protein 2	XM_030442146.1	1.89721	0.000177069	Actin filaments
pdzd8	PDZ domain-containing 8	XP_030296742.1	1.88546	0.00012129	Actin-binding
ttl	tubulin--tyrosine ligase	XM_030442274.1	1.6313	0.00318642	Microtubules
tubb1	tubulin beta-1 chain	XM_030417382.1	1.58767	0.00360835	Microtubules
ktn1	kinectin isoform X1	XM_030443562.1	1.52112	0.0041857	Motor proteins
actg1	actin, cytoplasmic 2	XM_030418410.1	1.48565	0.000997191	Actin filaments

## Sheet: Table S5
Table S5. Upregulated genes in SPZEJ potentially encoding for channels, exchangers and transporters
Name	Annotation	Sequence ID	log2FoldChange	P adj	Functional group	Subgroup
aqp7	aquaporin-7	XM_030421106.1	9.58111	5.09621e-21	Water
slc43a3	solute carrier family 43 member 3	XM_030395491.1	8.84559	1.81439e-27	Peptides/amino acids	organic anion/cation transporter family
slc24a2	sodium potassium calcium exchanger 2-like	XM_030433775.1	8.71024	0.00031391	Ions	Na/K/Ca
aqp1ab2	aquaporin-1ab2	XM_030401807.1	8.60814	0.000475034	Water
slc16a7	solute carrier family 16 member 7	XM_030440142.1	8.42591	1.75259e-11	Ions	Carboxylate
slc6a6	sodium- and chloride-dependent taurine transporter isoform X1	XM_030422701.1	8.29078	3.51525e-09	Peptides/amino acids
slc35a3	UDP-N-acetylglucosamine transporter-like	XM_030402346.1	7.73887	7.67456e-07	Nucleosides/nucleotides
slco2b1	solute carrier organic anion transporter family member 2B1	XM_030438686.1	7.67943	4.15642e-08	Ions	organic anions such as taurocholate, the prostaglandins PGD2, PGE1, PGE2, leukotriene C4, thromboxane B2 and iloprost
kcnk6	potassium voltage-gated channel subfamily K member 6	XM_030408839.1	7.6634	1.20744e-08	Ions	K+
slc29a1	equilibrative nucleoside transporter 1-like	XM_030411309.1	7.62184	4.69366e-11	Nucleosides/nucleotides
slc9b2	mitochondrial sodium hydrogen exchanger 9B2-like	XM_030431198.1	7.59887	1.49568e-08	Ions	Antiporter Na/H or Li/H
slc32a1	vesicular inhibitory amino acid transporter-like	XM_030424390.1	7.43191	1.50659e-14	Peptides/amino acids
kcng4	potassium voltage-gated channel subfamily G member 4	XM_030427166.1	7.35716	6.16818e-09	Ions	K+
slc24a4	sodium potassium calcium exchanger 4 isoform X1	XM_030405042.1	7.23157	1.59712e-05	Ions	Na/K/Ca
tpcn1	two pore calcium channel 1-like	XM_030407792.1	7.17652	1.1331e-16	Ions	Ca+2
slc7a7	Y+L amino acid transporter 1	XM_030431440.1	7.15317	3.11919e-24	Peptides/amino acids
slc29a1	equilibrative nucleoside transporter 1-like	XM_030411309.1	7.14718	1.96419e-05	Nucleosides/nucleotides
tmem120a	transmembrane 120A-like	XM_030407086.1	7.08201	2.28012e-05	Ions	Cation/anion
slc9a7	sodium hydrogen exchanger 7	XM_030432721.1	7.0546	1.00645e-06	Ions	Antiporter Na/H or K/H
lrrc8d	volume-regulated anion channel subunit LRRC8D	XM_030403786.1	6.95745	2.76635e-15	Ions	Anion
otop2	otopetrin-2-like	XM_030406581.1	6.88659	0.000121999	Ions	H+
slc6a6	sodium- and chloride-dependent taurine transporter-like	XM_030419299.1	6.67538	1.60159e-19	Peptides/amino acids
slc6a7	sodium-dependent proline transporter-like	XM_030436954.1	6.44932	2.321e-17	Peptides/amino acids
slc4a11	sodium bicarbonate transporter 11 isoform X1	XM_030396777.1	6.4317	1.6378e-16	Ions	Na+
slc5a7	high-affinity choline transporter 1-like	XM_030441843.1	6.41889	1.08963e-14	Vitamins
asic4	acid-sensing ion channel 4	XM_030428278.1	6.26712	0.00527439	Ions	Na+
slc6a6	sodium- and chloride-dependent taurine transporter isoform X1	XM_030422697.1	6.2551	4.23353e-08	Peptides/amino acids
slc10a4	sodium bile acid cotransporter 4	XM_030432399.1	6.23535	0.000765956	Bile acids
slc43a2	large neutral amino acids transporter small subunit 4-like isoform X1	XM_030437870.1	6.16907	0.00348754	Peptides/amino acids
slc2a9	solute carrier family 2, facilitated glucose transporter member 9	XM_030418794.1	6.1561	0.000551686	Carbohidrates
otop1	Otopetrin-1	XM_030418506.1	6.1469	0.000669494	Ions	H+
slc43a2	large neutral amino acids transporter small subunit 4-like isoform X1	XM_030397463.1	5.96594	2.6123e-10	Peptides/amino acids
kcnq2	potassium voltage-gated channel subfamily KQT member 2-like isoform X4	XM_030423023.1	5.90124	0.00485766	Ions	K+
kcnc4	potassium voltage-gated channel subfamily C member 4	XM_030422644.1	5.89822	0.00326746	Ions	K+
slc8a3	sodium calcium exchanger 3 isoform X1	XM_030391991.1	5.80576	5.01066e-09	Ions	Antiporter Na/Ca
slco3a1	solute carrier organic anion transporter family member 3A1	XM_030426639.1	5.7091	3.73746e-15	Ions	Anion
hvcn1	voltage-gated hydrogen channel 1	XM_030395526.1	5.68867	1.44873e-11	Ions	H+
tmc7	transmembrane channel 7	XM_030424243.1	5.68751	8.17324e-19	Ions	Metal (Zn)
slc49a2	feline leukemia virus subgroup C receptor-related 2 isoform X1	XM_030443680.1	5.64327	0.000371406	Heme
slc16a9	Monocarboxylate transporter 9	XM_030442579.1	5.63891	3.19075e-10	Ions	Carboxylate
trpv1	transient receptor potential cation channel subfamily V member 1-like	XM_030438143.1	5.50472	4.1022e-07	Ions	Ca+2
pacc1	proton activated chloride channel 1	XM_030443487.1	5.3663	9.60476e-08	Ions	Cl-
tmc6	transmembrane channel 6	XM_030407910.1	5.2946	2.24304e-16	Ions	Metal (Zn)
slc25a42	mitochondrial coenzyme A transporter SLC25A42-like	XM_030433164.1	5.19701	1.63578e-05	Coenzymes	CoA
slc6a15	sodium-dependent neutral amino acid transporter B(0)AT2	XM_030425106.1	5.18946	5.16764e-12	Peptides/amino acids
slc25a15	mitochondrial ornithine transporter 1	XM_030440812.1	5.10396	3.49883e-08	Peptides/amino acids
kcnd3	Potassium voltage-gated channel subfamily D member 3	XM_030423483.1	5.09806	0.00590482	Ions	K+
slc38a3	sodium-coupled neutral amino acid transporter 3-like	XM_030424475.1	5.06347	1.2821e-12	Peptides/amino acids
kcnh3	potassium voltage-gated channel subfamily H member 3-like	XM_030409298.1	5.05147	0.00263808	Ions	K+
slc12a9	solute carrier family 12 member 9	XM_030438470.1	5.04311	3.76238e-12	Ions	Symporter K/Cl
kcnk5	potassium channel subfamily K member 5	XM_030392409.1	5.02019	7.34975e-05	Ions	K+
slc2a6	solute carrier family 2, facilitated glucose transporter member 6	XM_030406658.1	5.00689	2.75643e-05	Carbohidrates
tap2	antigen peptide transporter 2-like	XM_030412437.1	4.99022	2.65621e-05	Peptides/amino acids
slc30a8	zinc transporter 8	XM_030411658.1	4.89538	9.39934e-06	Ions	Metal (Zn)
rft2	riboflavin transporter 2-like	XM_030394939.1	4.84068	7.5143e-06	Vitamins
aqp3a	aquaporin-3a	XM_030415730.1	4.81064	6.8392e-05	Water
tap2	antigen peptide transporter 2-like	XM_030412437.1	4.64012	1.23643e-06	Peptides/amino acids
slc29a2	equilibrative nucleoside transporter 2-like	XM_030436339.1	4.58059	1.61626e-07	Nucleosides/nucleotides
slc12a3	solute carrier family 12 member 3-like	XM_030430470.1	4.50651	8.40341e-05	Ions	Symporter Na/Cl
kcnq4	potassium voltage-gated channel subfamily KQT member 4 isoform X2	XM_030411582.1	4.45516	1.84535e-07	Ions	K+
slc22a5	solute carrier family 22 member 5-like	XM_030428677.1	4.44324	0.00101599	Ions	Cation
slc38a2	sodium-coupled neutral amino acid transporter 2	XM_030439964.1	4.37192	5.85114e-07	Peptides/amino acids
slc2a3	solute carrier family 2, facilitated glucose transporter member 3-like	XM_030393622.1	4.36607	8.23103e-15	Carbohidrates
mfsd4b1	sodium-dependent glucose transporter 1	XM_030406037.1	4.33642	4.03819e-07	Carbohidrates
slc29a3	equilibrative nucleoside transporter 3	XM_030442571.1	4.28145	3.45503e-11	Nucleosides/nucleotides
slc52a3	solute carrier family 52, riboflavin transporter, member 3	XM_030424042.1	4.23382	4.66798e-09	Vitamins
slc24a4	solute carrier family 24 member 4	XM_030405042.1	4.1412	2.76835e-08	Ions	Antiport Ca-K/Na
slc25a42	mitochondrial coenzyme A transporter SLC25A42-like	XM_030433164.1	4.07414	4.75061e-05	Coenzymes	CoA
mcu	calcium uniporter , mitochondrial isoform X1	XM_030393351.1	4.03887	4.78643e-05	Ions	Ca+2
aqp11a	aquaporin-11a	XM_030398535.1	4.01708	1.68276e-05	Water
slc38a2	sodium-coupled neutral amino acid transporter 2	XM_030439964.1	3.9399	1.57875e-10	Peptides/amino acids
piezo1	piezo-type mechanosensitive ion channel component 1	XM_030441522.1	3.9318	4.01657e-06	Ions	Cation
slc2a11	solute carrier family 2, facilitated glucose transporter member 11-like	XM_030419127.1	3.90295	9.26728e-12	Carbohidrates
slc7a4	cationic amino acid transporter 4	XM_030417817.1	3.87909	1.0411e-05	Peptides/amino acids
ttyh2	tweety homolog 2-like isoform X1	XM_030406508.1	3.82249	0.00659847	Ions	Cation/anion
vdac3	voltage-dependent anion-selective channel 3 isoform X2	XM_030416855.1	3.78749	2.55885e-05	Ions	Anion
spac521.04c	putative cation exchanger C521.04c	XM_030440304.1	3.76757	0.00664576	Unknown
slc35c1	GDP-fucose transporter 1 isoform X2	XM_030415496.1	3.73638	0.00695413	Carbohidrates
tpcn2	two pore calcium channel 2	XM_030410831.1	3.63289	0.006223	Ions	Ca+2
ano6	anoctamin-6 isoform X2	XM_030440472.1	3.51819	3.08767e-08	Ions	Cl-
slc31a2	probable low affinity copper uptake 2	XM_030435801.1	3.48861	4.52652e-10	Ions	Metal (Cu)
slc39a11	zinc transporter ZIP11 isoform X2	XM_030400709.1	3.46484	8.8383e-08	Ions	Metal (Zn)
vdac2	voltage-dependent anion-selective channel 2	XM_030442275.1	3.44624	1.53577e-11	Ions	Anion
atp2a3	sarcoplasmic endoplasmic reticulum calcium ATPase 3 isoform X1	XM_030437360.1	3.34562	0.000332125	Ions	Ca
atp1a1	sodium potassium-transporting ATPase subunit alpha-1	XM_030409888.1	3.28143	2.1467e-11	Ions	Na or K
slc39a1	zinc transporter ZIP1	XM_030395135.1	3.28032	3.5471e-05	Ions	Metal (Zn)
slc39a1	zinc transporter ZIP1-like	XM_030415576.1	3.24547	3.84899e-09	Ions	Metal (Zn)
slc16a5	solute carrier family 16 member 5	XM_030400676.1	3.20483	3.47823e-11	Ions	Carboxylate
kcnh1	potassium voltage-gated channel subfamily H member 1-like	XM_030409380.1	3.20095	0.00113564	Ions	K+
piezo2	piezo-type mechanosensitive ion channel component 2	XM_030402702.1	3.19712	9.31916e-05	Ions	Cation
slc7a8	large neutral amino acids transporter small subunit 2-like	XM_030431482.1	3.08689	3.35311e-09	Peptides/amino acids
slc6a13	sodium- and chloride-dependent GABA transporter 2-like	XM_030419547.1	3.03508	0.00347792	Neurotransmitters	GABA
slc26a11	sodium-independent sulfate anion transporter	XM_030430435.1	2.97847	9.0422e-07	Ions	Anion
slc38a6	probable sodium-coupled neutral amino acid transporter 6	XM_030391403.1	2.9693	9.3156e-08	Peptides/amino acids
prex1	phosphatidylinositol 3,4,5-trisphosphate-dependent Rac exchanger 1	XM_030423009.1	2.9635	0.000328775	Nucleosides/nucleotides
slc6a13	sodium- and chloride-dependent GABA transporter 2-like	XM_030421108.1	2.94585	3.44692e-05	Neurotransmitters	GABA
kcnn4	intermediate conductance calcium-activated potassium channel 4 isoform X1	XM_030393351.1	2.90247	0.00495998	Ions	K+
nipal3	NIPA like domain containing 3	XM_030392301.1	2.8877	3.83467e-05	Ions	Metal (Mg)
slc33a1	acetyl-coenzyme A transporter 1	XM_030407834.1	2.85035	7.2313e-07	Coenzymes	Lipid
slc30a4	zinc transporter 4	XM_030414284.1	2.72578	8.87784e-08	Ions	Metal (Zn)
slc24a3	sodium potassium calcium exchanger 3-like	XM_030437362.1	2.70248	0.00201397	Ions	Antiport Ca-K/Na
slc25a43	solute carrier family 25 member 43	XM_030396389.1	2.69831	1.68361e-06	Unknown
vdac1	Voltage-dependent anion-selective channel 1	XM_030438441.1	2.61086	7.83391e-12	Ions	Anion
slc25a44	solute carrier family 25 member 44-like	XM_030414821.1	2.55921	8.52416e-07	Peptides/amino acids
slc4a2	anion exchange 2 isoform X1	XM_030398568.1	2.45039	7.74554e-08	Ions	Anion
slc35a5	probable UDP-sugar transporter SLC35A5	XM_030428815.1	2.38984	0.000300808	Carbohidrates
hcn2	potassium sodium hyperpolarization-activated cyclic nucleotide-gated channel 2-like	XM_030394873.1	2.34779	0.00299878	Ions	Na or K
slc25a44	solute carrier family 25 member 44-like	XM_030426836.1	2.31775	3.67263e-05	Peptides/amino acids
kcnk1	potassium channel subfamily K member 1	XM_030442178.1	2.30707	2.98204e-05	Ions	K+
slc16a1	monocarboxylate transporter 1-like	XM_030422500.1	2.27523	3.01381e-06	Ions	Carboxylate
slc22a18	solute carrier family 22 member 18	XM_030413335.1	2.25582	0.0051201	Ions	Cation
kcnj5	von Willebrand factor A domain-containing 5A-like isoform X1	XM_030392844.1	2.23606	0.000325714	Ions	K+
slc35b1	solute carrier family 35 member B1	XM_030408240.1	2.21281	5.40005e-05	Carbohidrates
slc2a1	solute carrier family 2, facilitated glucose transporter member 1-like	JQ043265.1	2.20133	1.13757e-05	Carbohidrates
atp13a2	probable cation-transporting ATPase 13A2 isoform X2	XM_030423328.1	2.18889	0.000775273	Ions	Cations
slc12a9	solute carrier family 12 member 9-like	XM_030404531.1	2.09835	0.00972112	Ions	Symporter K/Cl
tmc6	transmembrane channel 6	XM_030424230.1	2.09594	3.58281e-05	Ions	Metal (Zn)
slc35f2	solute carrier family 35 member F2	XM_030438253.1	2.07694	0.0047055	Unknown
slc23a2	solute carrier family 23 member 2-like isoform X3	XM_030416904.1	2.05631	0.000148683	Vitamins	Vitamin
atp13a2	cation-transporting ATPase 13A2 isoform X2	XM_030423328.1	2.04228	0.000521347	Ions	Cations
slc49a2	feline leukemia virus subgroup C receptor-related 2-like isoform X1	XM_030405276.1	1.99009	0.00969362	Heme
tmem175	endosomal lysomomal potassium channel TMEM175	XM_030416257.1	1.96646	0.000665485	Ions	K+
slc9a6	Sodium hydrogen exchanger 6	XM_030397046.1	1.92245	0.00176792	Ions	Antiporter Na/H or K/H
lmbrd1	probable lysosomal cobalamin transporter	XM_030441431.1	1.85771	0.00533048	Vitamins
slc35e1	Solute carrier family 35 member E1	XM_030433493.1	1.85016	0.000296074	Unknown
slc35f6	solute carrier family 35 member F6	XM_030406341.1	1.80708	0.000252671	Nucleosides/nucleotides	Antiporter nucleotide/sugar
sfxn2	sideroflexin-2	XM_030400477.1	1.68666	0.00918059	Peptides/amino acids
lrrc8a	volume-regulated anion channel subunit LRRC8A	XM_030435448.1	1.6741	0.00435682	Ions	Anion
cnnm3	metal transporter CNNM3 isoform X1	XM_030435223.1	1.67405	0.00140167	Ions	Metal
vnx1	low affinity vacuolar monovalent cation/H(+) antiporter-like	XM_030426074.1	1.53583	0.00268172	Ions	Catio/H antiporter
slc20a1b	sodium-dependent phosphate transporter 1-B-like	XM_030435907.1	1.52366	0.00421542	Ions	Cation Na/phosphate
slc16a4	monocarboxylate transporter 4	XM_030400768.1	1.45717	0.00857744	Ions	Carboxylate
